# Supplementary material for: cis-4-(Tosyl­oxymeth­yl)cyclo­hexa­ne­carboxylic acid
Source: Acta Crystallogr Sect E Struct Rep Online. 2008 Feb 15;64(Pt 3):o598. doi: 10.1107/S1600536808003176 (PMC2960809; doi:10.1107/S1600536808003176)
Supplement: Supplementary file 2 [file e-64-0o598-Isup2.hkl]

# 
# h,k,l, Fc-squared, Fo-squared, sigma(Fo-squared) and status flag 
# 
data_I
_shelx_title ' JHR in p21/c' 
_shelx_refln_list_code          4 
_shelx_F_calc_maximum      200.05 
_exptl_crystal_F_000       664.00 
_reflns_d_resolution_high  0.8255 
 
loop_ 
 _symmetry_equiv_pos_as_xyz 
 'x, y, z' 
 '-x, y+1/2, -z+1/2' 
 '-x, -y, -z' 
 'x, -y-1/2, z-1/2' 
 
_cell_length_a    12.5446 
_cell_length_b    10.0846 
_cell_length_c    12.6542 
_cell_angle_alpha  90.000 
_cell_angle_beta   98.054 
_cell_angle_gamma  90.000 
 
_shelx_F_squared_multiplier     1.000 
 
loop_ 
 _refln_index_h 
 _refln_index_k 
 _refln_index_l 
 _refln_F_squared_calc 
 _refln_F_squared_meas 
 _refln_F_squared_sigma 
 _refln_observed_status 
   1   0   0     4167.99     4149.69     26.78 o 
   2   0   0     1481.28     1513.28      5.48 o 
   3   0   0    10151.72    10305.82     72.90 o 
   4   0   0    13891.61    13860.74     98.81 o 
   5   0   0      228.45      322.29      4.24 o 
   6   0   0      248.94      238.02      4.11 o 
   7   0   0        0.18        0.00      4.11 o 
   8   0   0      229.11      234.53      7.02 o 
   9   0   0      506.52      485.65     10.49 o 
  10   0   0      101.49      111.66      9.52 o 
  11   0   0      334.27      314.58     10.44 o 
  12   0   0        1.04        6.46      5.63 o 
  13   0   0       91.91       99.23     11.55 o 
  14   0   0      127.61      144.81      8.52 o 
  15   0   0        2.65        2.83      8.74 o 
   1   1   0     1252.31     1268.36      4.47 o 
   2   1   0     3195.27     3147.97      8.59 o 
   3   1   0      703.31      671.50      4.76 o 
   4   1   0     2148.21     2119.48      9.58 o 
   5   1   0      288.80      304.72      4.16 o 
   6   1   0        0.15        0.00      2.60 o 
   7   1   0      259.27      252.59      6.53 o 
   8   1   0        4.14       11.10      2.92 o 
   9   1   0       23.72       14.54      6.66 o 
  10   1   0     1039.25     1008.36     16.70 o 
  11   1   0        0.57        0.00      7.64 o 
  13   1   0       11.35        1.74      8.59 o 
  14   1   0        8.01        5.81      8.02 o 
   0   2   0     3176.90     2958.12      8.79 o 
   1   2   0      621.88      603.41      4.52 o 
   2   2   0      786.71      808.92      5.10 o 
   3   2   0      465.72      459.09      4.29 o 
   4   2   0     2029.83     2104.74     10.25 o 
   5   2   0      519.18      596.89      5.98 o 
   6   2   0      711.16      709.90      7.13 o 
   7   2   0      563.06      609.09     10.39 o 
   8   2   0       20.85       15.52      3.38 o 
   9   2   0      112.30      104.79      5.92 o 
  10   2   0       19.69       28.46      4.44 o 
  11   2   0        5.26        1.43      7.51 o 
  13   2   0      164.74      154.77      9.92 o 
  14   2   0        0.40        3.61      8.10 o 
   1   3   0     5894.90     5526.33     15.23 o 
   2   3   0      343.31      310.95      3.72 o 
   3   3   0        7.16        0.13      2.28 o 
   4   3   0        4.93        7.61      1.78 o 
   5   3   0      497.16      478.89      5.81 o 
   6   3   0      717.27      733.95      7.62 o 
   7   3   0      916.70      860.80     12.67 o 
   8   3   0      545.98      536.03     10.75 o 
   9   3   0       23.83       13.43      8.12 o 
  10   3   0      495.14      476.12     12.07 o 
  11   3   0      177.74      177.25      8.82 o 
  12   3   0       23.36       40.12      5.08 o 
  13   3   0        2.60       10.97      8.21 o 
  14   3   0        8.72        5.39      9.14 o 
   0   4   0     3673.02     3574.92     13.72 o 
   1   4   0      952.70      812.31      6.63 o 
   2   4   0      525.55      521.54      5.82 o 
   3   4   0     1731.97     1776.85     10.83 o 
   4   4   0      164.72      137.70      3.32 o 
   5   4   0     1516.90     1347.52     10.31 o 
   6   4   0        7.54       10.22      2.70 o 
   7   4   0      510.22      514.60     10.42 o 
   8   4   0      138.68      133.38      6.65 o 
   9   4   0     1154.06     1128.10     17.56 o 
  10   4   0        2.96        3.75      8.18 o 
  11   4   0       43.91       51.79      5.61 o 
  12   4   0        0.14        0.01      7.90 o 
  13   4   0       55.82       73.37      7.49 o 
  14   4   0       18.08       35.07      6.53 o 
   1   5   0     1827.45     1773.62     11.05 o 
   2   5   0       35.49       38.58      2.34 o 
   3   5   0      781.64      769.83      7.69 o 
   4   5   0       97.54       90.27      3.30 o 
   5   5   0       41.62       37.70      2.65 o 
   6   5   0       65.18       68.19      3.29 o 
   7   5   0       58.60       65.51      4.96 o 
   8   5   0        8.37        0.00      8.01 o 
   9   5   0       47.55       47.42      5.73 o 
  10   5   0      308.73      307.48     10.91 o 
  11   5   0        4.20        8.83      7.10 o 
  12   5   0        4.54        0.01      8.47 o 
  13   5   0        0.10        4.00      7.39 o 
   0   6   0     1135.22     1166.52     10.06 o 
   1   6   0      895.77      860.75      8.82 o 
   2   6   0      219.36      218.87      4.68 o 
   3   6   0      482.13      480.97      6.85 o 
   4   6   0       10.96        0.00      4.15 o 
   5   6   0      288.04      259.92      5.55 o 
   6   6   0        0.22        0.01      4.24 o 
   7   6   0        5.19        5.21      6.13 o 
   8   6   0        4.76        7.95      6.61 o 
   9   6   0       31.52       14.39      9.51 o 
  10   6   0       42.87       50.65      5.70 o 
  11   6   0       50.56       53.77      6.34 o 
  12   6   0       38.20       20.90      5.96 o 
  13   6   0       17.70       16.19      6.43 o 
   1   7   0       42.54       38.45      2.77 o 
   2   7   0      157.59      167.26      4.70 o 
   3   7   0      167.35      144.88      4.45 o 
   4   7   0      373.54      342.49      6.88 o 
   5   7   0       50.56       39.06      3.39 o 
   6   7   0      247.05      229.22      6.20 o 
   7   7   0      507.89      456.46     11.89 o 
   8   7   0      360.92      349.14     11.68 o 
   9   7   0        0.20        0.81      7.88 o 
  10   7   0       27.38       29.03      6.66 o 
  11   7   0        5.28        0.01      9.72 o 
  12   7   0        5.04       11.05      7.81 o 
   0   8   0     2972.50     2853.17     19.23 o 
   1   8   0       94.68       94.18      4.77 o 
   2   8   0      624.00      592.49      9.05 o 
   3   8   0      490.23      475.21      8.36 o 
   4   8   0      648.91      639.08      9.78 o 
   5   8   0       12.77       17.88      3.78 o 
   6   8   0        0.03        0.01      5.24 o 
   7   8   0        2.61        0.01      7.25 o 
   8   8   0       96.52      106.44      7.99 o 
   9   8   0      146.75      132.72      9.59 o 
  10   8   0        8.41       14.73      8.86 o 
  11   8   0       13.91       10.68      9.25 o 
   1   9   0       12.13       11.61      5.15 o 
   2   9   0      151.00      147.49      5.51 o 
   3   9   0       35.62       35.87      3.20 o 
   4   9   0       20.79       20.87      4.45 o 
   5   9   0       26.39       26.83      3.65 o 
   6   9   0       13.44       19.15      5.06 o 
   7   9   0        1.99        2.32      7.67 o 
   8   9   0        1.68        5.24      8.36 o 
   9   9   0        0.92        0.01      9.98 o 
  10   9   0       15.92        6.65     10.77 o 
   0  10   0       78.31       88.46      4.96 o 
   1  10   0       43.21       39.55      4.20 o 
   2  10   0        6.99        0.01      5.81 o 
   3  10   0        1.83        0.01      5.38 o 
   4  10   0        2.10        0.01      7.29 o 
   5  10   0        0.06        3.58      4.81 o 
   6  10   0        0.47        0.01      7.91 o 
   7  10   0       14.15        0.01      9.53 o 
   8  10   0       20.48       20.68      5.82 o 
   1  11   0       81.48       89.94      5.72 o 
   2  11   0       97.37       95.54      5.34 o 
   3  11   0        2.60        0.01      6.09 o 
   4  11   0        4.19        4.41      5.87 o 
   5  11   0        2.80        0.01      6.18 o 
   6  11   0       10.62       18.28      4.82 o 
   0  12   0       22.66       23.86      4.60 o 
   1  12   0       35.93       39.70      5.19 o 
   2  12   0        0.11        0.01      7.21 o 
 -15   1   1        0.06        0.01      8.30 o 
 -14   1   1       51.27       42.69      6.01 o 
 -13   1   1       10.10       13.89      5.19 o 
 -12   1   1       16.86       11.37      4.00 o 
 -11   1   1      275.76      273.44      9.56 o 
 -10   1   1      150.95      136.12      6.97 o 
  -9   1   1      620.89      611.29     11.56 o 
  -8   1   1      188.12      195.27      6.29 o 
  -7   1   1      663.00      669.55     10.32 o 
  -6   1   1        3.38        5.17      2.92 o 
  -5   1   1     5953.38     5818.20     26.01 o 
  -4   1   1       22.64       14.93      1.92 o 
  -3   1   1     3127.67     2800.23     13.63 o 
  -2   1   1      369.80      442.09      5.40 o 
  -1   1   1      633.16      600.41      5.11 o 
   0   1   1       42.49       82.83      1.35 o 
   1   1   1     4832.82     5349.97     41.57 o 
   2   1   1     8441.88     9085.88     64.19 o 
   3   1   1     3847.57     3788.88     11.62 o 
   4   1   1     2454.26     2586.88     10.91 o 
   5   1   1     2649.78     2703.76     12.41 o 
   6   1   1     2174.11     2094.81     12.13 o 
   7   1   1      285.61      262.12      6.97 o 
   8   1   1      316.30      326.42      8.16 o 
   9   1   1      764.85      676.03     12.67 o 
  10   1   1       62.14       56.42      5.85 o 
  11   1   1       39.16       44.13      4.88 o 
  13   1   1       41.64       34.98      6.65 o 
  14   1   1       25.65       44.98      6.42 o 
 -14   2   1       45.94       60.83     10.43 o 
 -13   2   1        5.14        1.47      7.75 o 
 -12   2   1       11.45        0.01      8.68 o 
 -11   2   1        0.20        1.89      7.01 o 
 -10   2   1      737.11      731.08     14.28 o 
  -9   2   1       33.72       34.63      3.95 o 
  -8   2   1      249.12      245.56      7.26 o 
  -7   2   1      144.24      152.32      5.84 o 
  -6   2   1       11.58        9.68      4.68 o 
  -5   2   1      213.79      188.32      4.93 o 
  -4   2   1     2707.38     2814.39     16.48 o 
  -3   2   1       19.88       22.94      1.90 o 
  -2   2   1        8.18        0.84      2.98 o 
  -1   2   1    33319.24    30711.23    190.06 o 
   0   2   1      520.88      507.79      3.75 o 
   1   2   1     1723.95     1740.49      5.79 o 
   2   2   1      301.54      312.25      3.38 o 
   3   2   1     1069.96     1089.89      6.84 o 
   4   2   1      629.16      561.82      5.44 o 
   5   2   1      556.89      562.04      5.92 o 
   6   2   1       42.38       39.97      2.19 o 
   7   2   1      527.93      535.80      9.93 o 
   8   2   1      561.90      543.24     10.90 o 
   9   2   1      206.44      226.70      8.01 o 
  10   2   1      526.16      519.88     12.77 o 
  11   2   1        4.20        8.87      3.74 o 
  13   2   1      158.01      178.29      9.84 o 
  14   2   1       16.00       14.30      6.38 o 
 -14   3   1        2.71        2.01      8.62 o 
 -13   3   1       11.24       23.73      5.14 o 
 -12   3   1        1.53       10.13      7.07 o 
 -11   3   1      801.84      821.00     16.21 o 
 -10   3   1       59.93       59.99      5.73 o 
  -9   3   1        4.75        2.55      6.01 o 
  -8   3   1      282.66      305.50      8.10 o 
  -7   3   1      115.14      105.27      5.21 o 
  -6   3   1       68.62       66.96      3.57 o 
  -5   3   1     2292.01     2217.54     17.15 o 
  -4   3   1      442.76      428.85      7.18 o 
  -3   3   1        4.44        0.00      3.59 o 
  -2   3   1     1641.21     1637.33     12.17 o 
  -1   3   1     7282.63     6970.26     96.90 o 
   0   3   1    26408.53    24103.32    134.33 o 
   1   3   1      501.69      495.91      4.59 o 
   2   3   1     1235.73     1171.28      7.26 o 
   3   3   1     1581.23     1604.15      9.10 o 
   4   3   1      754.16      737.69      6.72 o 
   5   3   1       88.92       92.39      2.85 o 
   6   3   1      723.96      736.28      7.89 o 
   7   3   1        6.42        5.70      4.93 o 
   8   3   1      140.26      150.63      6.68 o 
   9   3   1      925.60      913.53     15.70 o 
  10   3   1       82.27       86.64      7.10 o 
  11   3   1       12.34        3.28      7.23 o 
  13   3   1        7.70        8.37      8.64 o 
  14   3   1       38.99       41.43     10.45 o 
 -14   4   1        0.56        0.01      9.32 o 
 -13   4   1        0.20        0.01      8.07 o 
 -12   4   1        0.01        2.01      7.06 o 
 -11   4   1       32.82       29.23      9.05 o 
 -10   4   1        3.35        0.00      8.00 o 
  -9   4   1       63.10       57.22      5.38 o 
  -8   4   1        3.72        5.45      5.24 o 
  -7   4   1       49.40       51.24      4.04 o 
  -6   4   1      319.18      279.91      7.33 o 
  -5   4   1      520.18      551.29      9.49 o 
  -4   4   1      237.98      202.41      6.97 o 
  -3   4   1     1238.68     1268.94     12.58 o 
  -2   4   1       34.05       35.36      2.87 o 
  -1   4   1     1278.09     1355.15     12.14 o 
   0   4   1      344.54      367.50      4.51 o 
   1   4   1       68.76       64.33      2.34 o 
   2   4   1       22.95       23.09      1.61 o 
   3   4   1       39.47       44.39      2.20 o 
   4   4   1      119.80      140.21      3.45 o 
   5   4   1        3.30        0.70      3.37 o 
   6   4   1      155.78      166.61      4.26 o 
   7   4   1      197.84      188.62      7.34 o 
   8   4   1      187.42      174.46      7.23 o 
   9   4   1       32.17       17.01      8.64 o 
  10   4   1       73.38       69.70      6.53 o 
  11   4   1        1.88        9.82      4.13 o 
  12   4   1        0.50        9.35      7.17 o 
  13   4   1        7.81       20.31      7.72 o 
  14   4   1        2.14        3.90      8.32 o 
 -13   5   1        2.58        0.01      8.29 o 
 -12   5   1       34.66       41.45      6.32 o 
 -11   5   1      207.89      213.07      9.99 o 
 -10   5   1        3.41        6.99      7.22 o 
  -9   5   1      235.77      245.50      9.31 o 
  -8   5   1      728.66      703.55     13.88 o 
  -7   5   1      236.97      212.32      7.23 o 
  -6   5   1       44.22       48.00      3.97 o 
  -5   5   1      309.29      298.94      7.55 o 
  -4   5   1      524.72      420.03      8.65 o 
  -3   5   1      374.99      321.34      7.72 o 
  -2   5   1     3413.71     3260.80     21.89 o 
  -1   5   1     1026.41     1078.12     12.44 o 
   0   5   1     2904.89     2821.32     14.07 o 
   1   5   1       52.48       61.11      2.49 o 
   2   5   1        0.10        0.00      2.84 o 
   3   5   1       84.75       74.96      2.90 o 
   4   5   1     1013.99     1042.12      9.45 o 
   5   5   1      440.92      414.91      6.54 o 
   6   5   1     1020.87      983.49     10.28 o 
   7   5   1      600.38      576.46     11.98 o 
   8   5   1      164.51      161.62      7.25 o 
   9   5   1      311.83      292.72      9.93 o 
  10   5   1      146.40      165.33      8.12 o 
  11   5   1        3.83        4.77      7.93 o 
  12   5   1       17.41       20.44      5.36 o 
  13   5   1        0.04        0.01      9.12 o 
 -13   6   1       14.19        3.86      9.47 o 
 -12   6   1        0.05        4.83      7.98 o 
 -11   6   1        0.02        0.01      7.90 o 
 -10   6   1       43.49       29.92      9.65 o 
  -9   6   1       11.18       11.58      7.70 o 
  -8   6   1       66.58       62.15      5.63 o 
  -7   6   1       71.98       70.50      5.30 o 
  -6   6   1       62.74       59.59      4.98 o 
  -5   6   1      256.32      268.13      8.13 o 
  -4   6   1      514.17      514.68     10.19 o 
  -3   6   1      230.48      228.50      6.93 o 
  -2   6   1       99.84       82.03      4.73 o 
  -1   6   1     3198.35     3145.87     23.37 o 
   0   6   1      725.27      698.53      7.87 o 
   1   6   1      484.77      453.69      6.56 o 
   2   6   1       77.42       82.42      3.41 o 
   3   6   1      364.50      348.71      5.98 o 
   4   6   1      438.44      403.11      6.60 o 
   5   6   1      113.81      108.88      3.87 o 
   6   6   1        1.88        0.01      4.25 o 
   7   6   1      120.05      124.85      6.67 o 
   8   6   1      389.67      388.74     11.46 o 
   9   6   1       44.69       41.48      5.52 o 
  10   6   1        2.00        4.13      7.46 o 
  11   6   1       21.02       15.31      8.50 o 
  12   6   1        9.91        5.56      8.70 o 
 -12   7   1        0.00        8.62      7.51 o 
 -11   7   1       44.99       52.22      6.99 o 
 -10   7   1       15.36       16.01      4.96 o 
  -9   7   1       26.10       28.60      5.22 o 
  -8   7   1       25.44       23.26      5.45 o 
  -7   7   1      283.89      289.37      9.71 o 
  -6   7   1       68.86       57.49      5.62 o 
  -5   7   1       21.26       27.28      4.04 o 
  -4   7   1       43.57       45.30      4.64 o 
  -3   7   1      189.06      193.49      7.07 o 
  -2   7   1      123.73      118.52      5.91 o 
  -1   7   1       13.39       11.14      6.04 o 
   0   7   1       17.25       19.43      2.63 o 
   1   7   1       38.57       38.75      2.82 o 
   2   7   1      143.15      134.30      4.41 o 
   3   7   1        0.02        0.01      4.24 o 
   4   7   1        0.02        0.01      4.55 o 
   5   7   1      273.81      261.71      6.30 o 
   6   7   1      222.27      232.54      6.36 o 
   7   7   1        1.38        0.00      8.52 o 
   8   7   1       29.48       32.61      5.30 o 
   9   7   1      185.49      193.07      9.56 o 
  10   7   1       69.66       80.22      7.28 o 
  11   7   1        8.47       15.18      8.41 o 
  12   7   1        0.22        0.01     10.22 o 
 -11   8   1       20.00       31.56      6.08 o 
 -10   8   1        0.01        0.01      9.63 o 
  -9   8   1       10.62       10.49      4.86 o 
  -8   8   1       14.86       14.96      7.71 o 
  -7   8   1       13.92        0.01      8.38 o 
  -6   8   1       64.29       56.40      5.77 o 
  -5   8   1      128.15      146.81      7.69 o 
  -4   8   1       35.90       45.02      5.01 o 
  -3   8   1        0.03        0.00      8.88 o 
  -2   8   1      973.72      915.92     16.25 o 
  -1   8   1      521.54      498.40     12.04 o 
   0   8   1      314.24      347.74      7.28 o 
   1   8   1        9.10        6.33      5.58 o 
   2   8   1      230.70      219.15      5.84 o 
   3   8   1       98.89      116.97      4.51 o 
   4   8   1      225.65      221.48      6.07 o 
   5   8   1       39.38       42.14      3.63 o 
   6   8   1       72.83       69.11      4.48 o 
   7   8   1        7.10        2.90      8.09 o 
   8   8   1       67.30       70.57      6.91 o 
   9   8   1        3.31        0.01      9.02 o 
  10   8   1       34.84       28.83      6.11 o 
  11   8   1       10.95       10.47      8.97 o 
 -10   9   1        3.76        0.01     10.02 o 
  -9   9   1       49.60       65.65      7.59 o 
  -8   9   1      119.32      129.15      8.56 o 
  -7   9   1       67.81       52.08      6.70 o 
  -6   9   1        3.42        2.75      7.58 o 
  -5   9   1      132.78      127.22      7.17 o 
  -4   9   1        3.16        0.76      7.57 o 
  -3   9   1       47.74       44.32      4.87 o 
  -2   9   1       38.44       28.52      5.27 o 
  -1   9   1       22.46       24.58      4.30 o 
   0   9   1       50.64       52.42      4.00 o 
   1   9   1       83.77       78.65      4.53 o 
   2   9   1       37.56       43.86      3.60 o 
   3   9   1       20.10       23.87      3.25 o 
   4   9   1        9.92       12.92      7.81 o 
   5   9   1      138.27      137.11      5.43 o 
   6   9   1      161.44      144.50      8.32 o 
   7   9   1       78.83       67.85      7.11 o 
   8   9   1        3.66        3.12      8.77 o 
   9   9   1       21.62       29.11      6.36 o 
  -8  10   1        1.22        2.04      9.89 o 
  -7  10   1        0.20        0.01      8.22 o 
  -6  10   1       13.88       22.59      5.11 o 
  -5  10   1       53.40       54.48      6.17 o 
  -4  10   1       70.34       65.62      6.38 o 
  -3  10   1       65.85       44.53      6.40 o 
  -2  10   1       17.82       31.40      4.98 o 
  -1  10   1      129.54      103.98      7.20 o 
   0  10   1       25.85       37.52      3.83 o 
   1  10   1       18.38       22.37      4.22 o 
   2  10   1       39.74       45.36      3.91 o 
   3  10   1       31.07       24.77      4.79 o 
   4  10   1       10.23        4.88      8.11 o 
   5  10   1        3.44        0.01      5.67 o 
   6  10   1       12.88       18.51      5.09 o 
   7  10   1       52.52       42.10      7.51 o 
   8  10   1       57.48       70.22      8.11 o 
  -6  11   1        0.09        7.94      7.74 o 
  -5  11   1        4.06       13.98      7.15 o 
  -4  11   1        0.45        5.17      4.71 o 
  -3  11   1        1.70        0.01      8.70 o 
  -2  11   1       31.67       39.91      6.25 o 
  -1  11   1       22.57       23.39      9.16 o 
   0  11   1       37.41       31.31      4.49 o 
   1  11   1        2.56        0.01      6.39 o 
   2  11   1        6.43        5.34      5.53 o 
   3  11   1        2.76        0.01      5.87 o 
   4  11   1        1.52        4.60      5.30 o 
   5  11   1        0.48        1.13      5.88 o 
   6  11   1        2.26        0.01      9.41 o 
  -2  12   1       25.80       16.80     11.44 o 
  -1  12   1        3.01        1.39      9.16 o 
   0  12   1        4.78       12.41      4.67 o 
   1  12   1        8.25        8.56      7.07 o 
   2  12   1        1.60        6.12      6.75 o 
 -15   0   2       20.28       16.80     10.43 o 
 -14   0   2        0.22        0.01      8.83 o 
 -13   0   2       27.25       35.51      5.32 o 
 -12   0   2        3.32        0.01      6.85 o 
 -11   0   2      331.86      316.52     10.64 o 
 -10   0   2        0.86        7.90      5.47 o 
  -9   0   2      243.89      241.36      7.56 o 
  -8   0   2       40.64       41.04      3.51 o 
  -7   0   2      232.06      266.14      6.67 o 
  -6   0   2       14.66        0.11      3.66 o 
  -5   0   2    10011.42     9668.88    132.60 o 
  -4   0   2      153.90      131.08      3.78 o 
  -3   0   2     4938.05     4738.56     18.57 o 
  -2   0   2    40021.93    37249.80    218.37 o 
  -1   0   2    24629.67    24204.88    170.02 o 
   0   0   2    12852.33    13768.08     86.85 o 
   1   0   2     2544.01     2647.15      9.99 o 
   2   0   2     7653.46     8375.10     70.08 o 
   3   0   2    17639.71    19089.66    123.71 o 
   4   0   2     4988.10     5112.52     17.10 o 
   5   0   2     3144.62     3458.32     15.15 o 
   6   0   2     2298.34     2616.37     14.47 o 
   7   0   2     1483.49     1436.95     17.75 o 
   8   0   2      718.32      678.70     14.51 o 
   9   0   2      549.10      500.31     14.21 o 
  10   0   2       82.48       81.97      5.92 o 
  11   0   2      102.15      108.31      9.39 o 
  12   0   2      114.19      115.46      9.87 o 
  13   0   2        0.08        4.82      7.84 o 
  14   0   2        3.67        0.01      9.04 o 
 -15   1   2        0.02        0.01      8.17 o 
 -14   1   2        7.35       10.68      4.82 o 
 -13   1   2       17.25       14.59      5.08 o 
 -12   1   2       80.51       87.17      6.36 o 
 -11   1   2       15.79       13.62      7.48 o 
 -10   1   2      251.90      265.13      9.13 o 
  -9   1   2      158.46      163.22      6.34 o 
  -8   1   2       12.20       13.51      2.64 o 
  -7   1   2       80.89      100.71      4.64 o 
  -6   1   2       11.39        7.14      4.40 o 
  -5   1   2     1406.15     1495.68     12.89 o 
  -4   1   2        2.64        0.00      3.59 o 
  -3   1   2     1785.81     1727.47     12.05 o 
  -2   1   2     1438.09     1505.48     10.21 o 
  -1   1   2     2581.13     2457.47     11.46 o 
   0   1   2       64.70       68.60      1.51 o 
   1   1   2     1285.61     1428.53      6.27 o 
   2   1   2     1717.61     1874.85      7.98 o 
   3   1   2      252.79      279.24      3.84 o 
   4   1   2        0.69        0.00      2.68 o 
   5   1   2     1047.09     1128.06      8.93 o 
   6   1   2       32.42       22.54      3.61 o 
   7   1   2        9.09       15.55      2.95 o 
   8   1   2       47.06       43.52      4.25 o 
   9   1   2        3.43        6.58      5.72 o 
  10   1   2        5.19        0.00      7.19 o 
  11   1   2       64.53       71.14      6.14 o 
  13   1   2       61.07       68.12      6.51 o 
  14   1   2       81.37       87.24      8.16 o 
 -14   2   2       23.88       25.99      5.60 o 
 -13   2   2       21.10       14.61      5.74 o 
 -12   2   2        9.53        0.01      7.85 o 
 -11   2   2       22.57       28.17      4.76 o 
 -10   2   2      208.28      219.75      8.21 o 
  -9   2   2      256.72      293.61      8.82 o 
  -8   2   2      424.68      432.13      9.51 o 
  -7   2   2       45.96       48.66      3.48 o 
  -6   2   2      192.54      208.87      5.71 o 
  -5   2   2      122.31      129.54      4.22 o 
  -4   2   2      225.94      183.05      4.51 o 
  -3   2   2      104.80      103.17      3.39 o 
  -2   2   2      511.91      480.91      6.12 o 
  -1   2   2     1915.61     1995.42     11.70 o 
   0   2   2     1052.77     1117.27      6.03 o 
   1   2   2      439.60      459.58      4.01 o 
   2   2   2       11.45       10.85      1.19 o 
   3   2   2      281.44      291.54      3.87 o 
   4   2   2       81.78       82.06      2.89 o 
   5   2   2       14.47       14.48      1.85 o 
   6   2   2        0.52        4.38      1.57 o 
   7   2   2      300.32      297.65      7.64 o 
   8   2   2       44.69       47.11      4.24 o 
   9   2   2       85.55       78.73      8.03 o 
  10   2   2      225.33      230.86      8.52 o 
  11   2   2      154.22      151.26      8.23 o 
  13   2   2       36.41       26.24     10.40 o 
  14   2   2       41.00       39.25     11.50 o 
 -14   3   2       22.67       32.97      6.05 o 
 -13   3   2       75.88       96.48      7.93 o 
 -12   3   2       93.20      104.20      7.10 o 
 -11   3   2        0.22        0.24      7.25 o 
 -10   3   2      272.03      262.91      9.29 o 
  -9   3   2      318.68      324.28      9.35 o 
  -8   3   2      303.57      298.82      8.35 o 
  -7   3   2       61.87       71.00      4.50 o 
  -6   3   2       10.08       11.66      2.75 o 
  -5   3   2      138.35      130.58      4.74 o 
  -4   3   2     2963.75     2781.53     18.36 o 
  -3   3   2     2917.50     2926.26     18.95 o 
  -2   3   2       39.77       36.72      2.54 o 
  -1   3   2     2007.23     1930.31     13.13 o 
   0   3   2      898.96      884.31      6.55 o 
   1   3   2      206.90      233.91      3.41 o 
   2   3   2       17.99       24.93      1.52 o 
   3   3   2       17.63       21.68      1.58 o 
   4   3   2      304.86      307.45      4.58 o 
   5   3   2      744.50      749.46      7.53 o 
   6   3   2      381.61      353.33      5.68 o 
   7   3   2       45.94       54.75      4.40 o 
   8   3   2      648.92      624.18     12.89 o 
   9   3   2      388.39      390.64     10.64 o 
  10   3   2      170.98      167.92      8.05 o 
  11   3   2       28.86       33.92      5.06 o 
  13   3   2       89.24       99.01      8.70 o 
  14   3   2       60.16       75.63      8.49 o 
 -14   4   2       11.40        6.21     10.11 o 
 -13   4   2        2.79        4.09      8.34 o 
 -12   4   2        3.59        1.43      7.37 o 
 -11   4   2      146.23      151.03      8.51 o 
 -10   4   2      152.23      167.22      8.01 o 
  -9   4   2       19.51       16.43      4.01 o 
  -8   4   2        0.09        0.00      5.56 o 
  -7   4   2      251.93      258.02      7.43 o 
  -6   4   2      244.87      201.64      6.41 o 
  -5   4   2      347.19      423.07      8.63 o 
  -4   4   2     1183.60     1156.38     12.73 o 
  -3   4   2        3.28        8.24      4.85 o 
  -2   4   2      147.42      121.40      4.20 o 
  -1   4   2      325.11      314.93      6.21 o 
   0   4   2     2631.67     2752.33     12.65 o 
   1   4   2      374.39      416.46      4.98 o 
   2   4   2      622.55      597.37      6.19 o 
   3   4   2      632.07      597.17      6.51 o 
   4   4   2     1465.55     1477.30     10.67 o 
   5   4   2       30.57       31.27      2.37 o 
   6   4   2     1537.11     1554.55     12.24 o 
   7   4   2      369.42      370.80      9.44 o 
   8   4   2      340.48      335.11      9.89 o 
   9   4   2       79.82       76.37      5.90 o 
  10   4   2      101.66       94.46      7.20 o 
  11   4   2       99.89      111.64      7.20 o 
  12   4   2      117.52      130.99      8.68 o 
  13   4   2       21.12       34.52      6.44 o 
 -13   5   2        0.02        0.01      7.88 o 
 -12   5   2        0.59        0.01     10.19 o 
 -11   5   2       11.15       13.47      7.16 o 
 -10   5   2       19.05       14.49      7.73 o 
  -9   5   2        7.59       10.34      4.11 o 
  -8   5   2       19.63       15.37      4.15 o 
  -7   5   2       15.37       14.57      3.43 o 
  -6   5   2        0.96        0.00      5.69 o 
  -5   5   2       56.62       60.02      4.46 o 
  -4   5   2      353.87      336.32      8.25 o 
  -3   5   2       49.32       49.95      3.64 o 
  -2   5   2        0.68        0.00      5.28 o 
  -1   5   2     2707.09     2731.48     20.22 o 
   0   5   2       90.51       88.55      3.04 o 
   1   5   2      190.55      184.52      3.80 o 
   2   5   2       93.17       83.10      3.00 o 
   3   5   2       10.12        7.81      2.18 o 
   4   5   2       63.43       70.47      3.07 o 
   5   5   2      799.18      765.12      8.82 o 
   6   5   2       86.01       91.85      3.79 o 
   7   5   2       57.40       43.74      5.07 o 
   8   5   2       20.34       18.58      4.31 o 
   9   5   2      159.94      160.61      7.83 o 
  10   5   2        0.18        0.01      7.83 o 
  11   5   2        2.86        0.01      8.62 o 
  12   5   2       27.29       32.67      5.32 o 
  13   5   2       31.98       40.68      7.30 o 
 -13   6   2        4.07       11.54      7.68 o 
 -12   6   2       37.94       52.94      6.06 o 
 -11   6   2        0.04        0.01      7.69 o 
 -10   6   2       15.68       14.57      7.65 o 
  -9   6   2        0.16        0.01      7.76 o 
  -8   6   2        6.20        0.00      7.80 o 
  -7   6   2      264.69      246.92      8.70 o 
  -6   6   2      358.05      359.77     10.17 o 
  -5   6   2       15.42       21.74      3.78 o 
  -4   6   2       17.56       32.04      4.12 o 
  -3   6   2      689.95      664.86     11.74 o 
  -2   6   2      115.09       78.47      4.91 o 
  -1   6   2      422.44      390.55      8.70 o 
   0   6   2      145.69      130.64      3.91 o 
   1   6   2      120.67      114.31      3.50 o 
   2   6   2        4.62        4.70      2.13 o 
   3   6   2       92.91      100.51      3.73 o 
   4   6   2       31.46       26.47      3.58 o 
   5   6   2       30.95       35.52      3.33 o 
   6   6   2       26.82       26.85      3.04 o 
   7   6   2      194.82      187.26      7.76 o 
   8   6   2       39.57       30.22      5.56 o 
   9   6   2       74.03       65.57      6.71 o 
  10   6   2       56.79       45.88      5.90 o 
  11   6   2       61.98       33.49     11.74 o 
  12   6   2        0.58        0.01      9.27 o 
 -12   7   2       28.37       18.93     10.12 o 
 -11   7   2        0.01        0.64      8.17 o 
 -10   7   2       69.93       70.35      6.68 o 
  -9   7   2      151.59      153.83      8.48 o 
  -8   7   2        1.36        6.02      6.71 o 
  -7   7   2      143.17      118.09      7.23 o 
  -6   7   2      266.49      228.60      9.08 o 
  -5   7   2      273.41      236.14      8.85 o 
  -4   7   2       83.53       77.86      5.58 o 
  -3   7   2      297.77      315.97      9.02 o 
  -2   7   2        8.47        8.47      5.55 o 
  -1   7   2       37.61       21.50      6.53 o 
   0   7   2       99.25      102.39      3.89 o 
   1   7   2      297.73      289.76      6.07 o 
   2   7   2      112.53       98.72      3.96 o 
   3   7   2        5.78        3.79      3.98 o 
   4   7   2      146.11      140.34      4.72 o 
   5   7   2      544.08      536.18      8.80 o 
   6   7   2      273.32      251.93      6.53 o 
   7   7   2        0.99        0.00      8.52 o 
   8   7   2        7.52        0.01      8.07 o 
   9   7   2       29.61       24.08      5.69 o 
  10   7   2       56.28       48.62      6.70 o 
  11   7   2       61.41       62.46      7.09 o 
 -11   8   2        8.47       13.66      5.34 o 
 -10   8   2        5.48       23.64      7.52 o 
  -9   8   2        2.74        1.78      7.67 o 
  -8   8   2        1.85        0.01      8.42 o 
  -7   8   2        0.35        0.01      7.65 o 
  -6   8   2      143.44      163.78      8.45 o 
  -5   8   2      650.06      591.51     13.75 o 
  -4   8   2      171.01      147.57      7.60 o 
  -3   8   2       51.60       47.70      6.16 o 
  -2   8   2     1045.90     1019.51     16.46 o 
  -1   8   2      665.10      644.81     13.30 o 
   0   8   2       80.53       76.81      4.24 o 
   1   8   2       36.19       35.99      3.26 o 
   2   8   2       60.88       56.42      3.80 o 
   3   8   2      155.09      144.78      5.10 o 
   4   8   2       20.77       26.09      3.26 o 
   5   8   2       32.46       32.04      3.53 o 
   6   8   2      339.70      330.20      8.20 o 
   7   8   2      526.23      526.57     14.91 o 
   8   8   2       24.35       32.59      6.04 o 
   9   8   2       38.19       42.49      6.06 o 
  10   8   2       22.24       21.81      6.29 o 
 -10   9   2        4.30        0.01     10.85 o 
  -9   9   2        0.10        0.01      8.91 o 
  -8   9   2        0.43        8.31      7.89 o 
  -7   9   2        3.50        1.75      7.84 o 
  -6   9   2        4.42       11.67      3.94 o 
  -5   9   2       12.71        6.08      7.62 o 
  -4   9   2        0.08        7.88      5.58 o 
  -3   9   2        2.43        0.01      7.63 o 
  -2   9   2       98.33       85.81      6.49 o 
  -1   9   2       36.21       37.53      5.01 o 
   0   9   2       63.34       66.95      4.28 o 
   1   9   2      138.31      130.38      5.53 o 
   2   9   2       14.45        4.88      5.71 o 
   3   9   2        0.30        4.11      4.81 o 
   4   9   2        2.62        5.68      6.44 o 
   5   9   2        4.16        0.39      5.56 o 
   6   9   2       15.73       19.55      8.68 o 
   7   9   2        4.50        1.80      8.55 o 
   8   9   2       15.98       30.43      5.49 o 
   9   9   2        0.75       13.52      7.93 o 
  -8  10   2        4.28        6.48      8.28 o 
  -7  10   2        0.04        0.01      8.44 o 
  -6  10   2        6.02        0.01      8.12 o 
  -5  10   2        0.42        0.01      8.48 o 
  -4  10   2        0.96        0.01      7.82 o 
  -3  10   2       23.23       26.33      4.80 o 
  -2  10   2       54.83       51.63      5.90 o 
  -1  10   2        3.22       11.77      6.78 o 
   0  10   2       18.25       23.41      4.55 o 
   1  10   2       20.73       20.33      4.33 o 
   2  10   2        2.13        3.48      3.46 o 
   3  10   2       46.64       48.22      4.02 o 
   4  10   2        1.06        0.29      8.16 o 
   5  10   2        1.53        0.01      6.04 o 
   6  10   2        0.82        0.01      8.98 o 
   7  10   2       29.77       30.57      6.14 o 
   8  10   2        8.46       10.17      9.97 o 
  -6  11   2        0.04        0.01      9.03 o 
  -5  11   2        4.62        0.01      9.40 o 
  -4  11   2       56.68       55.61      6.86 o 
  -3  11   2       97.07      105.50      7.75 o 
  -2  11   2        8.54        5.00      9.62 o 
  -1  11   2       68.63       75.50      7.36 o 
   0  11   2       98.53       98.63      5.83 o 
   1  11   2        4.73       16.27      4.21 o 
   2  11   2        0.27        1.95      5.15 o 
   3  11   2        0.33        8.82      5.50 o 
   4  11   2       21.47       18.31      4.05 o 
   5  11   2       19.78       20.13      5.02 o 
  -2  12   2       14.19        1.06     10.77 o 
  -1  12   2        9.09        1.40     10.20 o 
   0  12   2       13.59       20.30      5.85 o 
   1  12   2        6.81        0.85      7.53 o 
 -15   1   3        4.04        0.01      9.52 o 
 -14   1   3       26.27       36.92      5.60 o 
 -13   1   3       12.31        6.37      8.04 o 
 -12   1   3        2.07        1.04      6.86 o 
 -11   1   3       14.09       10.02      7.38 o 
 -10   1   3       82.78       89.45      5.76 o 
  -9   1   3      130.18      120.08      5.89 o 
  -8   1   3        8.60       10.20      5.02 o 
  -7   1   3      357.27      372.69      8.05 o 
  -6   1   3        1.64        0.00      3.83 o 
  -5   1   3      456.22      410.92      8.35 o 
  -4   1   3        2.57        5.19      3.21 o 
  -3   1   3      898.90      786.53      9.20 o 
  -2   1   3      795.23      743.22      8.35 o 
  -1   1   3      799.64      824.49      7.44 o 
   0   1   3     5584.01     6358.23     59.47 o 
   1   1   3      365.59      404.78      4.18 o 
   2   1   3      105.77      107.01      3.07 o 
   3   1   3       71.83       54.71      2.38 o 
   4   1   3     2409.15     2493.15     13.54 o 
   5   1   3     3379.14     3527.48     17.20 o 
   6   1   3       46.70       47.99      3.01 o 
   7   1   3      203.46      193.19      6.43 o 
   8   1   3      262.84      239.49     10.16 o 
   9   1   3      894.06      881.90     15.84 o 
  10   1   3       32.69       21.63      8.29 o 
  11   1   3        9.80        8.39      6.39 o 
  12   1   3      127.60      125.45     11.87 o 
  13   1   3      110.63      130.05     12.59 o 
  14   1   3        0.04        3.46      9.35 o 
 -14   2   3       37.65       44.50      7.23 o 
 -13   2   3      108.41      121.65      8.71 o 
 -12   2   3      133.20      120.65      8.14 o 
 -11   2   3       65.57       62.14      6.14 o 
 -10   2   3        4.57        4.10      3.21 o 
  -9   2   3      155.85      135.41      6.28 o 
  -8   2   3      165.90      177.69      6.41 o 
  -7   2   3        3.85        0.00      4.90 o 
  -6   2   3      391.79      463.45      8.42 o 
  -5   2   3      109.24      108.07      4.14 o 
  -4   2   3      521.29      435.68      7.20 o 
  -3   2   3      370.21      447.08      6.64 o 
  -2   2   3        0.43        0.00      3.20 o 
  -1   2   3        3.46        0.00      3.39 o 
   0   2   3      240.99      286.70      3.47 o 
   1   2   3      689.56      686.32      5.62 o 
   2   2   3     1986.03     2152.14      9.14 o 
   3   2   3     1575.09     1624.95      9.74 o 
   4   2   3     1516.01     1715.04     11.09 o 
   5   2   3     2848.85     3130.14     15.87 o 
   6   2   3      324.76      294.04      5.91 o 
   7   2   3      135.82      134.05      6.92 o 
   8   2   3       76.83       64.61      7.09 o 
   9   2   3      166.14      177.86      9.66 o 
  10   2   3      110.63      108.69      7.42 o 
  11   2   3       27.78       35.83      8.72 o 
  13   2   3        1.67       11.15      7.23 o 
  14   2   3       24.75       18.27     12.87 o 
 -14   3   3       24.77       27.21      6.18 o 
 -13   3   3        0.05        0.01      8.37 o 
 -12   3   3        6.52        0.01      8.29 o 
 -11   3   3       66.58       51.09      5.82 o 
 -10   3   3      122.49      129.87      6.90 o 
  -9   3   3       86.10       88.52      5.83 o 
  -8   3   3      101.32      102.26      5.25 o 
  -7   3   3      851.76      839.24     12.75 o 
  -6   3   3     1083.30     1096.53     13.74 o 
  -5   3   3      973.13      961.32     11.87 o 
  -4   3   3      271.05      294.02      6.39 o 
  -3   3   3     1193.84     1154.40     12.94 o 
  -2   3   3      335.37      338.12      7.20 o 
  -1   3   3      603.04      602.91      7.77 o 
   0   3   3       36.05       24.14      1.64 o 
   1   3   3        3.26        1.67      2.42 o 
   2   3   3      333.99      408.70      4.91 o 
   3   3   3       10.70        1.51      2.79 o 
   4   3   3      709.66      770.75      7.51 o 
   5   3   3      239.58      265.47      4.99 o 
   6   3   3        0.06        2.26      3.26 o 
   7   3   3       13.39       11.90      3.39 o 
   8   3   3       79.19       66.94      5.85 o 
   9   3   3       36.65       43.11      4.99 o 
  10   3   3       45.54       50.94      5.72 o 
  11   3   3       13.66       15.82      4.75 o 
  13   3   3       69.73       83.22      7.53 o 
 -14   4   3        7.94       14.20      8.13 o 
 -13   4   3        5.30        7.90      8.27 o 
 -12   4   3        8.94        0.01      8.42 o 
 -11   4   3        3.80        8.35      6.86 o 
 -10   4   3        1.16        2.36      6.50 o 
  -9   4   3       49.34       47.13      5.23 o 
  -8   4   3       84.54       99.46      5.52 o 
  -7   4   3      137.26      136.20      5.88 o 
  -6   4   3       77.43       78.93      4.74 o 
  -5   4   3       14.33        6.82      4.90 o 
  -4   4   3       44.91       47.74      4.01 o 
  -3   4   3      298.11      298.22      6.58 o 
  -2   4   3       46.74       61.52      3.58 o 
  -1   4   3      457.23      421.62      7.55 o 
   0   4   3     1515.28     1661.23     10.22 o 
   1   4   3      414.19      425.29      5.35 o 
   2   4   3      327.46      344.29      4.98 o 
   3   4   3       60.88       64.70      2.60 o 
   4   4   3      145.77      141.00      3.95 o 
   5   4   3       29.10       31.45      2.60 o 
   6   4   3      221.93      222.75      5.27 o 
   7   4   3        7.79       10.56      5.55 o 
   8   4   3        6.08        4.81      5.81 o 
   9   4   3       31.09       20.11      8.48 o 
  10   4   3       38.09       32.00      5.19 o 
  11   4   3       34.72       32.79      5.66 o 
  12   4   3        9.30        3.40      9.01 o 
  13   4   3        3.67       15.64      9.04 o 
 -13   5   3       23.17       23.50      5.69 o 
 -12   5   3        0.61        1.52      7.28 o 
 -11   5   3       40.31       39.62      5.94 o 
 -10   5   3       84.24       94.53      6.42 o 
  -9   5   3        7.30       10.86      3.51 o 
  -8   5   3        0.38        0.84      5.52 o 
  -7   5   3       39.57       39.80      4.38 o 
  -6   5   3      173.02      190.47      6.79 o 
  -5   5   3     1547.64     1338.97     16.29 o 
  -4   5   3     1827.50     1860.22     18.32 o 
  -3   5   3      153.79      136.20      5.72 o 
  -2   5   3      535.77      517.42      9.41 o 
  -1   5   3     1150.46     1066.87     12.95 o 
   0   5   3       41.26       38.27      2.38 o 
   1   5   3        0.02        2.72      2.83 o 
   2   5   3        9.04        6.64      2.08 o 
   3   5   3      132.14      133.29      3.78 o 
   4   5   3      312.35      296.77      5.58 o 
   5   5   3        6.98        3.44      4.10 o 
   6   5   3       41.76       36.24      3.28 o 
   7   5   3      572.58      566.09     12.34 o 
   8   5   3      199.18      182.68      8.48 o 
   9   5   3       80.61       84.45      6.47 o 
  10   5   3      112.91      110.51      7.25 o 
  11   5   3        3.78        3.57      8.36 o 
  12   5   3       66.50       72.49      7.04 o 
 -13   6   3        1.18        9.13      8.13 o 
 -12   6   3        1.20        0.01      8.61 o 
 -11   6   3        2.92        0.01      8.86 o 
 -10   6   3       92.85       80.14      6.84 o 
  -9   6   3       72.27       72.62      6.59 o 
  -8   6   3       26.24       25.45      4.61 o 
  -7   6   3       34.89       36.67      4.26 o 
  -6   6   3        7.70        2.17      6.34 o 
  -5   6   3        0.04        0.00      5.99 o 
  -4   6   3      407.17      389.14      9.37 o 
  -3   6   3      213.71      208.22      6.95 o 
  -2   6   3      185.86      186.54      6.32 o 
  -1   6   3      199.38      200.15      6.62 o 
   0   6   3        6.80        5.55      3.42 o 
   1   6   3       81.90       89.72      3.36 o 
   2   6   3      232.31      253.16      5.30 o 
   3   6   3      508.81      479.96      7.17 o 
   4   6   3        0.01        6.97      3.71 o 
   5   6   3      453.49      469.06      7.99 o 
   6   6   3      377.90      388.06      7.73 o 
   7   6   3       63.72       56.32      5.75 o 
   8   6   3        0.73        0.01      7.53 o 
   9   6   3        0.46        7.70      4.07 o 
  10   6   3        0.62        0.01      8.67 o 
  11   6   3       14.63       30.92      5.87 o 
  12   6   3       27.87       37.37      6.11 o 
 -12   7   3       14.52       13.49      9.34 o 
 -11   7   3        3.94        8.00      7.60 o 
 -10   7   3        2.96        0.01      7.66 o 
  -9   7   3      100.15      113.57      7.54 o 
  -8   7   3        1.45       12.20      6.00 o 
  -7   7   3       34.74       28.86      4.72 o 
  -6   7   3       11.28        8.22      6.47 o 
  -5   7   3      172.39      169.66      7.53 o 
  -4   7   3       12.58        0.00      7.50 o 
  -3   7   3        0.17        0.00      6.66 o 
  -2   7   3       11.23        0.00      7.13 o 
  -1   7   3        0.45        4.23      5.11 o 
   0   7   3       93.19       77.55      3.91 o 
   1   7   3       14.03       11.35      3.13 o 
   2   7   3        0.53        0.01      4.04 o 
   3   7   3       84.95       82.30      3.77 o 
   4   7   3      120.35      112.84      4.51 o 
   5   7   3       97.15      103.42      4.38 o 
   6   7   3       15.21       16.23      3.35 o 
   7   7   3        0.69        0.01      7.48 o 
   8   7   3      186.33      210.71      9.56 o 
   9   7   3      108.42      138.10      8.27 o 
  10   7   3        1.73        0.01      9.63 o 
  11   7   3       22.84       20.68     10.67 o 
 -11   8   3        8.37        6.23      8.60 o 
 -10   8   3        0.00        0.01      7.65 o 
  -9   8   3        0.43        0.01      8.19 o 
  -8   8   3       18.55       19.93      4.88 o 
  -7   8   3       82.97       82.85      6.21 o 
  -6   8   3        0.01        6.24      6.39 o 
  -5   8   3       22.11       28.81      5.49 o 
  -4   8   3      266.11      236.54      9.00 o 
  -3   8   3      448.74      444.34     11.95 o 
  -2   8   3        9.15        0.86      8.09 o 
  -1   8   3        4.13        0.00      7.63 o 
   0   8   3      241.27      235.90      6.17 o 
   1   8   3      169.56      185.60      5.66 o 
   2   8   3      277.66      278.48      6.60 o 
   3   8   3      157.74      152.59      5.46 o 
   4   8   3       10.54        3.48      5.87 o 
   5   8   3       14.85       22.18      4.36 o 
   6   8   3      260.18      252.62      7.61 o 
   7   8   3       54.26       41.31      7.16 o 
   8   8   3        2.46        3.55      8.95 o 
   9   8   3        0.19        9.83      7.37 o 
  10   8   3        6.59        6.12      8.45 o 
 -10   9   3       22.34        2.81     11.27 o 
  -9   9   3       31.84       47.42      6.72 o 
  -8   9   3        0.31        0.01      8.35 o 
  -7   9   3       39.02       38.46      5.99 o 
  -6   9   3       27.65        9.25      8.43 o 
  -5   9   3       22.15       23.68      5.12 o 
  -4   9   3       78.34       81.18      7.04 o 
  -3   9   3        6.80        0.01      7.63 o 
  -2   9   3        8.96       10.38      3.67 o 
  -1   9   3       22.28       35.90      4.55 o 
   0   9   3      103.26       88.59      4.47 o 
   1   9   3        2.53        1.01      5.27 o 
   2   9   3       27.79       34.38      3.50 o 
   3   9   3        7.06        3.65      4.98 o 
   4   9   3       55.83       58.02      5.86 o 
   5   9   3       41.30       36.02      4.18 o 
   6   9   3        0.32        0.01      8.21 o 
   7   9   3        4.35       10.76      7.56 o 
   8   9   3       27.77       35.39      5.58 o 
   9   9   3       98.87       80.52      9.61 o 
  -8  10   3       23.34       17.20     10.77 o 
  -7  10   3        8.65       15.74      8.35 o 
  -6  10   3       14.26       11.92      8.81 o 
  -5  10   3        0.54        3.62      7.83 o 
  -4  10   3       15.89        3.80      8.55 o 
  -3  10   3       36.64       31.48      5.97 o 
  -2  10   3       11.13       14.04      7.16 o 
  -1  10   3        3.85        1.40      8.11 o 
   0  10   3        2.04        3.56      4.97 o 
   1  10   3        8.35       14.02      3.54 o 
   2  10   3        1.55        9.22      4.97 o 
   3  10   3        4.38        0.01      6.08 o 
   4  10   3        0.82        0.01      9.32 o 
   5  10   3       88.55       85.69      5.31 o 
   6  10   3       77.44       78.19      7.65 o 
   7  10   3        0.06        0.01      8.82 o 
  -6  11   3        9.89       15.06      9.09 o 
  -5  11   3        0.02        7.45      7.81 o 
  -4  11   3        2.93        0.01      9.95 o 
  -3  11   3       13.58        5.16      9.92 o 
  -2  11   3        0.03        0.01      9.13 o 
  -1  11   3        3.93       12.33      8.36 o 
   0  11   3        4.17        1.06      6.00 o 
   1  11   3        0.13        0.01      6.25 o 
   2  11   3       10.80        0.01      6.48 o 
   3  11   3        2.08        1.42      5.71 o 
   4  11   3        2.00        1.68      8.65 o 
   5  11   3        0.65        4.59      5.98 o 
 -15   0   4        0.90        0.01      9.18 o 
 -14   0   4       74.48       81.06      7.84 o 
 -13   0   4        8.01        1.46      8.32 o 
 -12   0   4       34.02       29.65      5.19 o 
 -11   0   4       23.05       16.38      4.35 o 
 -10   0   4      288.32      250.18      8.80 o 
  -9   0   4       26.74       33.61      3.91 o 
  -8   0   4       50.48       38.64      3.71 o 
  -7   0   4      181.88      201.19      6.15 o 
  -6   0   4       37.85       57.01      3.37 o 
  -5   0   4      716.52      722.72      9.70 o 
  -4   0   4        4.41        0.98      3.36 o 
  -3   0   4       72.68       91.79      4.75 o 
  -2   0   4       80.81       77.49      4.45 o 
  -1   0   4       15.68       13.52      3.80 o 
   0   0   4     8139.50     8368.61     98.03 o 
   1   0   4     5157.91     5061.13     19.64 o 
   2   0   4    10085.91    10395.88    119.67 o 
   3   0   4     1141.82     1197.76     10.31 o 
   4   0   4    10540.06    11690.07    134.99 o 
   5   0   4     2245.48     2233.07     15.80 o 
   6   0   4     1553.41     1483.08     13.96 o 
   7   0   4        6.71        0.84      5.76 o 
   8   0   4      120.71      114.32      7.98 o 
   9   0   4        0.18        0.00      6.65 o 
  10   0   4       41.53       46.57      7.97 o 
  11   0   4        0.07        5.81      7.05 o 
  12   0   4        3.77        4.39      8.09 o 
  13   0   4        0.96       10.67      8.14 o 
 -15   1   4       15.19       19.92      6.50 o 
 -14   1   4        5.46       11.32      8.71 o 
 -13   1   4       53.83       54.00      6.46 o 
 -12   1   4       72.11       78.57      6.26 o 
 -11   1   4       90.71       89.66      6.27 o 
 -10   1   4       17.83       12.75      6.88 o 
  -9   1   4        8.39        0.19      6.48 o 
  -8   1   4        0.38        0.00      5.03 o 
  -7   1   4      208.69      238.34      6.56 o 
  -6   1   4       96.88       84.30      5.57 o 
  -5   1   4       94.46       95.88      5.62 o 
  -4   1   4      105.61      100.61      5.10 o 
  -3   1   4        7.54        3.21      3.21 o 
  -2   1   4       29.57       41.60      4.17 o 
  -1   1   4      367.01      378.28      5.88 o 
   0   1   4     2816.71     3344.35     12.50 o 
   1   1   4      433.38      408.08      5.22 o 
   2   1   4       15.23       14.86      2.46 o 
   3   1   4       35.01       48.68      3.24 o 
   4   1   4      660.19      704.15      8.91 o 
   5   1   4        0.59        0.00      3.10 o 
   6   1   4      779.42      794.19     10.02 o 
   7   1   4       28.18       25.16      6.03 o 
   8   1   4       85.29       74.33      6.13 o 
   9   1   4      154.97      159.78     10.11 o 
  10   1   4        3.67        5.75      6.26 o 
  11   1   4       28.94       22.88      8.72 o 
  12   1   4      110.91      112.19     11.49 o 
  13   1   4       41.10       38.72     11.68 o 
 -14   2   4        0.01        3.29      9.42 o 
 -13   2   4       11.36       14.64      7.95 o 
 -12   2   4       21.78       12.16      9.06 o 
 -11   2   4       68.94       82.47      6.35 o 
 -10   2   4       31.97       37.34      4.84 o 
  -9   2   4      408.07      413.67     10.36 o 
  -8   2   4      376.15      378.29      9.19 o 
  -7   2   4       33.27       31.98      3.60 o 
  -6   2   4      279.12      266.76      6.67 o 
  -5   2   4       32.44       48.12      3.24 o 
  -4   2   4      779.35      843.25     10.38 o 
  -3   2   4      662.93      629.35      9.48 o 
  -2   2   4        7.79        4.45      4.15 o 
  -1   2   4        0.04        0.00      3.43 o 
   0   2   4      729.97      834.21      6.72 o 
   1   2   4       39.84       40.61      2.18 o 
   2   2   4      265.91      303.43      4.71 o 
   3   2   4      219.01      247.22      5.06 o 
   4   2   4      319.41      341.57      6.28 o 
   5   2   4      213.69      212.94      5.58 o 
   6   2   4       74.58       59.01      3.45 o 
   7   2   4       10.66        0.00      6.31 o 
   8   2   4       13.69        2.96      6.44 o 
   9   2   4      345.97      340.53     14.16 o 
  10   2   4      170.96      155.85     10.92 o 
  11   2   4       62.13       58.90      9.43 o 
  13   2   4       27.30       19.52     11.17 o 
 -14   3   4        1.07        0.01      9.55 o 
 -13   3   4        3.37        0.01      8.73 o 
 -12   3   4       17.39       21.05      5.08 o 
 -11   3   4       93.60       89.65      7.03 o 
 -10   3   4      123.90      115.90      6.52 o 
  -9   3   4       58.75       59.95      5.21 o 
  -8   3   4       37.54       26.03      7.13 o 
  -7   3   4      532.60      439.43      9.83 o 
  -6   3   4     1561.25     1448.80     16.14 o 
  -5   3   4     1072.57     1041.48     14.29 o 
  -4   3   4      687.64      687.46      9.93 o 
  -3   3   4     1284.43     1323.61     13.16 o 
  -2   3   4      459.89      462.02      8.65 o 
  -1   3   4      127.56      103.32      4.05 o 
   0   3   4      457.95      541.74      5.65 o 
   1   3   4       28.05       23.47      2.18 o 
   2   3   4      172.38      177.12      3.56 o 
   3   3   4      161.27      171.45      3.71 o 
   4   3   4       31.95       34.66      2.35 o 
   5   3   4      124.04      124.70      3.78 o 
   6   3   4      216.82      243.52      5.82 o 
   7   3   4      259.59      257.32      7.86 o 
   8   3   4      200.82      215.40      8.34 o 
   9   3   4        1.11        0.00      7.83 o 
  10   3   4       81.74       78.52      6.36 o 
  11   3   4      112.91      112.37      7.64 o 
  13   3   4       13.14       20.04     10.18 o 
 -14   4   4       16.89        0.35     11.18 o 
 -13   4   4       67.90       75.38      6.81 o 
 -12   4   4       25.28       28.52      5.26 o 
 -11   4   4        0.20        0.01      7.37 o 
 -10   4   4       81.98       73.67      6.14 o 
  -9   4   4      522.00      532.57     12.34 o 
  -8   4   4        0.17        0.00      6.20 o 
  -7   4   4       55.66       45.13      4.56 o 
  -6   4   4      196.74      214.17      6.76 o 
  -5   4   4       28.72       27.21      3.20 o 
  -4   4   4      544.57      599.19     10.18 o 
  -3   4   4       26.07       25.61      2.98 o 
  -2   4   4     3470.03     3790.17     23.42 o 
  -1   4   4     1352.56     1490.14     14.51 o 
   0   4   4      137.56      123.31      3.31 o 
   1   4   4      768.16      833.81      7.81 o 
   2   4   4      227.72      225.47      4.37 o 
   3   4   4      392.43      420.18      5.90 o 
   4   4   4      185.67      200.48      4.60 o 
   5   4   4      675.24      680.74      8.29 o 
   6   4   4       19.15       16.29      4.70 o 
   7   4   4      113.77      123.14      7.94 o 
   8   4   4        7.04        0.00      7.43 o 
   9   4   4      601.32      584.86     17.67 o 
  10   4   4       24.25       26.67      8.56 o 
  11   4   4       48.98       56.51      9.68 o 
  12   4   4        0.71        0.01      9.55 o 
  13   4   4       84.97       80.28     13.85 o 
 -13   5   4        1.92        5.71      7.92 o 
 -12   5   4        3.60        6.47      7.10 o 
 -11   5   4        1.40        0.85      7.41 o 
 -10   5   4       80.77       79.89      6.10 o 
  -9   5   4       30.64       35.26      5.14 o 
  -8   5   4       53.44       57.84      5.14 o 
  -7   5   4       11.99       10.10      5.91 o 
  -6   5   4      279.90      284.83      8.54 o 
  -5   5   4       79.07       54.02      7.79 o 
  -4   5   4      637.02      594.92     13.45 o 
  -3   5   4      470.58      456.54      9.42 o 
  -2   5   4       96.11       96.20      4.74 o 
  -1   5   4       31.91       28.43      3.46 o 
   0   5   4      299.77      336.51      5.48 o 
   1   5   4      146.51      157.22      3.95 o 
   2   5   4        4.30        7.40      3.07 o 
   3   5   4       92.01       96.03      3.51 o 
   4   5   4      751.58      741.54      8.83 o 
   5   5   4       10.24       12.98      2.30 o 
   6   5   4        7.93       16.67      3.15 o 
   7   5   4       32.89       30.96      4.59 o 
   8   5   4       47.40       43.81      5.44 o 
   9   5   4        0.16        0.01      8.13 o 
  10   5   4       32.99       31.40      5.51 o 
  11   5   4        1.17        0.01      8.42 o 
  12   5   4        0.40        0.34      8.65 o 
 -13   6   4       35.41       34.38      6.69 o 
 -12   6   4       21.26        0.01      9.81 o 
 -11   6   4        8.27        0.30      8.09 o 
 -10   6   4        4.52        0.01      8.53 o 
  -9   6   4      242.18      269.22     10.36 o 
  -8   6   4      140.66      122.80      7.39 o 
  -7   6   4       12.94       16.11      4.73 o 
  -6   6   4      214.32      172.11      6.97 o 
  -5   6   4      242.32      216.90      7.85 o 
  -4   6   4      141.30      122.05      6.13 o 
  -3   6   4        0.03        0.00      5.14 o 
  -2   6   4       23.46       30.22      3.92 o 
  -1   6   4        0.50        0.00      5.83 o 
   0   6   4        0.43        2.13      3.33 o 
   1   6   4      177.55      186.60      4.61 o 
   2   6   4        5.01        1.15      3.93 o 
   3   6   4       18.43       26.72      3.38 o 
   4   6   4        9.53       12.71      3.38 o 
   5   6   4      286.77      275.04      6.50 o 
   6   6   4        0.01        0.01      4.32 o 
   7   6   4        0.34        0.01      7.28 o 
   8   6   4       73.32       73.63      7.04 o 
   9   6   4      157.37      150.50     12.21 o 
  10   6   4        0.01        0.01      8.63 o 
  11   6   4        5.33        0.01      8.33 o 
 -12   7   4        2.19       11.20      7.44 o 
 -11   7   4        0.99        0.01      8.09 o 
 -10   7   4        6.10        7.58      4.25 o 
  -9   7   4       53.23       34.36      6.17 o 
  -8   7   4       40.44       56.05      5.52 o 
  -7   7   4       41.15       47.32      5.26 o 
  -6   7   4      124.43      124.77      7.04 o 
  -5   7   4        3.56        0.22      7.31 o 
  -4   7   4       54.25       50.71      4.80 o 
  -3   7   4      307.38      277.32      9.17 o 
  -2   7   4      471.36      452.06      7.43 o 
  -1   7   4      149.22      156.88      7.00 o 
   0   7   4       35.26       40.28      2.91 o 
   1   7   4      143.88      126.34      4.37 o 
   2   7   4       19.76       21.83      2.70 o 
   3   7   4       53.64       52.74      3.31 o 
   4   7   4       57.68       57.55      3.94 o 
   5   7   4       12.78       13.83      3.87 o 
   6   7   4       12.48       14.24      3.07 o 
   7   7   4       31.27       23.75      5.06 o 
   8   7   4      264.65      258.15     11.39 o 
   9   7   4      136.08      150.73      9.29 o 
  10   7   4        1.38        8.77      8.33 o 
  11   7   4       17.88       14.01     10.39 o 
 -11   8   4        3.42        0.70      9.42 o 
 -10   8   4       23.40       31.33      5.36 o 
  -9   8   4        2.89        6.41      7.60 o 
  -8   8   4        0.41        2.01      7.23 o 
  -7   8   4       49.59       55.91      5.80 o 
  -6   8   4        1.44        0.01      7.92 o 
  -5   8   4      102.57       91.22      6.59 o 
  -4   8   4      231.38      229.36      9.05 o 
  -3   8   4      124.98      125.31      7.00 o 
  -2   8   4       46.65       40.53      5.20 o 
  -1   8   4        0.10        4.20      6.49 o 
   0   8   4       30.70       32.44      3.65 o 
   1   8   4       34.29       32.75      3.58 o 
   2   8   4      189.81      196.49      6.13 o 
   3   8   4        0.03        0.01      5.55 o 
   4   8   4      354.32      341.78      7.98 o 
   5   8   4      208.76      198.55      6.59 o 
   6   8   4       13.21        5.35      6.32 o 
   7   8   4       99.41       97.67      7.85 o 
   8   8   4       96.81      109.39      8.36 o 
   9   8   4       15.29       15.48      5.44 o 
  10   8   4       21.54       16.84     10.81 o 
  -9   9   4       11.95        0.01     10.14 o 
  -8   9   4        1.56        0.01      8.23 o 
  -7   9   4       10.19        0.01      8.85 o 
  -6   9   4        0.27        0.01      7.83 o 
  -5   9   4       18.23        7.14      8.36 o 
  -4   9   4        1.38        4.52      7.21 o 
  -3   9   4       13.28       21.77      4.06 o 
  -2   9   4        4.90        0.25      6.96 o 
  -1   9   4        0.11        0.01      7.10 o 
   0   9   4       23.01       20.26      3.98 o 
   1   9   4        3.28       11.67      4.47 o 
   2   9   4      160.90      157.17      6.10 o 
   3   9   4       45.01       49.13      4.03 o 
   4   9   4       52.72       57.18      6.07 o 
   5   9   4       34.72       43.67      4.09 o 
   6   9   4        1.04        8.72      7.36 o 
   7   9   4        4.36       14.61      8.26 o 
   8   9   4        3.77        0.01     10.80 o 
  -8  10   4        8.04        0.70     10.32 o 
  -7  10   4       12.08       20.89      5.34 o 
  -6  10   4        0.06        0.01      9.19 o 
  -5  10   4        0.96        0.01      8.44 o 
  -4  10   4       19.17       16.88      5.09 o 
  -3  10   4       20.16       26.95      5.50 o 
  -2  10   4        0.68        0.01      8.27 o 
  -1  10   4       24.41       24.39      4.77 o 
   0  10   4       18.61       24.89      3.68 o 
   1  10   4       61.80       64.95      4.40 o 
   2  10   4       14.69       12.20      5.72 o 
   3  10   4       46.19       40.87      4.52 o 
   4  10   4       19.42       28.59      5.23 o 
   5  10   4       14.88        8.47      6.92 o 
   6  10   4        4.59        0.01      9.09 o 
   7  10   4        9.01        5.61      9.89 o 
  -5  11   4       60.33       73.52      8.00 o 
  -4  11   4        1.27        4.03      8.31 o 
  -3  11   4       67.60       68.76      7.24 o 
  -2  11   4       53.22       49.26      7.70 o 
  -1  11   4        6.05        0.01      9.45 o 
   0  11   4        8.81       11.03      4.20 o 
   1  11   4        8.59        0.01      6.68 o 
   2  11   4       10.99        3.66      6.64 o 
   3  11   4       25.22       27.00      4.57 o 
   4  11   4       11.43       12.05      9.46 o 
 -14   1   5       10.41       12.84      9.07 o 
 -13   1   5        0.06        0.01      7.95 o 
 -12   1   5        1.20        0.01      7.99 o 
 -11   1   5       54.77       53.50      5.81 o 
 -10   1   5      137.91      124.44      7.20 o 
  -9   1   5      322.07      324.26      9.44 o 
  -8   1   5       58.27       62.77      6.28 o 
  -7   1   5       24.24       16.66      5.39 o 
  -6   1   5      231.36      228.95      7.84 o 
  -5   1   5     1752.54     1673.99     17.84 o 
  -4   1   5       55.21       44.23      4.48 o 
  -3   1   5      122.95      121.32      5.02 o 
  -2   1   5      889.20      928.74     11.44 o 
  -1   1   5     2141.21     2469.35     16.52 o 
   0   1   5      284.54      350.01      4.89 o 
   1   1   5      940.71      963.96      8.83 o 
   2   1   5       18.14       23.11      3.03 o 
   3   1   5     1002.81     1038.28     10.34 o 
   4   1   5     1284.45     1293.32     12.81 o 
   5   1   5      113.50      114.16      4.49 o 
   6   1   5       12.59        8.96      4.17 o 
   7   1   5     1231.04     1239.73     19.57 o 
   8   1   5      640.83      647.46     16.73 o 
   9   1   5      325.77      268.69     12.61 o 
  10   1   5        5.50        0.01      7.06 o 
  11   1   5      100.56       97.75     11.13 o 
  12   1   5       44.30       48.44     10.45 o 
  13   1   5       23.20        0.01     11.70 o 
 -14   2   5      114.32      128.11      9.58 o 
 -13   2   5       13.79       14.93      9.24 o 
 -12   2   5        1.37       11.90      7.34 o 
 -11   2   5      414.18      431.04     12.62 o 
 -10   2   5      915.92      905.18     16.34 o 
  -9   2   5       67.77       61.87      5.91 o 
  -8   2   5       42.33       34.35      4.41 o 
  -7   2   5       16.10       14.70      3.39 o 
  -6   2   5      423.25      398.82      8.73 o 
  -5   2   5        8.66        3.76      4.81 o 
  -4   2   5       13.18       13.11      2.95 o 
  -3   2   5        5.15        1.81      4.39 o 
  -2   2   5        0.35        0.00      4.01 o 
  -1   2   5     1898.80     2068.43     15.61 o 
   0   2   5       23.32       35.16      2.55 o 
   1   2   5       12.54       11.90      2.95 o 
   2   2   5       41.62       31.37      2.68 o 
   3   2   5      726.29      765.76      9.14 o 
   4   2   5      700.51      706.55      9.28 o 
   5   2   5        0.14        3.28      3.23 o 
   6   2   5        0.47        3.80      2.95 o 
   7   2   5        5.76        7.61      5.14 o 
   8   2   5      169.88      155.63     10.33 o 
   9   2   5        0.31        0.00      8.28 o 
  10   2   5       13.86        5.95      6.61 o 
  11   2   5        0.32        0.01      7.57 o 
  13   2   5       60.30       64.56     12.99 o 
 -14   3   5       72.91       78.87      9.08 o 
 -13   3   5        0.02        0.01      8.74 o 
 -12   3   5        5.11        0.01      9.19 o 
 -11   3   5       80.01       92.33      6.88 o 
 -10   3   5       36.02       29.90      5.08 o 
  -9   3   5      228.71      211.77      8.29 o 
  -8   3   5        0.58        0.00      6.42 o 
  -7   3   5      535.71      534.55     13.42 o 
  -6   3   5      425.49      386.74     11.22 o 
  -5   3   5      673.60      690.73     13.11 o 
  -4   3   5       41.37       42.28      5.43 o 
  -3   3   5       66.91       70.85      3.99 o 
  -2   3   5        0.02        0.00      3.89 o 
  -1   3   5        8.15        7.69      2.57 o 
   0   3   5      565.39      620.49      6.50 o 
   1   3   5      466.13      571.41      6.39 o 
   2   3   5      169.00      196.61      4.08 o 
   3   3   5      428.43      427.64      6.01 o 
   4   3   5      523.73      543.37      7.72 o 
   5   3   5      398.85      410.30      6.77 o 
   6   3   5      105.92      102.02      4.42 o 
   7   3   5       12.16        5.60      6.38 o 
   8   3   5        3.68        0.00      6.92 o 
   9   3   5       39.97       27.75      9.60 o 
  10   3   5       26.73       27.05      8.22 o 
  11   3   5       32.35       26.77      9.81 o 
  13   3   5        0.87       10.61      8.88 o 
 -14   4   5       16.63       12.44     10.87 o 
 -13   4   5        5.37        0.01      9.98 o 
 -12   4   5        0.22        8.65      7.12 o 
 -11   4   5        3.50        0.01      7.68 o 
 -10   4   5       24.45       12.65      8.45 o 
  -9   4   5        3.09        0.00      7.80 o 
  -8   4   5        6.12        2.07      6.13 o 
  -7   4   5        3.19        2.84      5.54 o 
  -6   4   5       20.80       15.75      3.68 o 
  -5   4   5       52.03       53.62      4.28 o 
  -4   4   5      561.80      572.92     10.22 o 
  -3   4   5      600.45      639.37     10.37 o 
  -2   4   5       13.46       20.19      3.18 o 
  -1   4   5       66.75       63.02      3.95 o 
   0   4   5      424.43      439.59      6.07 o 
   1   4   5        5.15        7.12      3.16 o 
   2   4   5       38.42       37.80      2.74 o 
   3   4   5       45.73       52.91      3.28 o 
   4   4   5       69.62       69.89      3.13 o 
   5   4   5        9.82        7.20      3.68 o 
   6   4   5       55.99       51.27      3.44 o 
   7   4   5       76.28       74.27      7.89 o 
   8   4   5       44.80       28.06      9.67 o 
   9   4   5       82.37       80.69     10.26 o 
  10   4   5        2.51        0.01      8.65 o 
  11   4   5        1.24        7.97      8.20 o 
  12   4   5        2.95        4.35      9.60 o 
 -13   5   5        0.21        0.01      9.03 o 
 -12   5   5       14.02       26.02      5.95 o 
 -11   5   5       63.21       60.36      6.79 o 
 -10   5   5        0.62        3.97      7.32 o 
  -9   5   5       37.08       44.80      5.28 o 
  -8   5   5      102.43      106.31      6.45 o 
  -7   5   5      748.64      738.91     14.39 o 
  -6   5   5      106.97       95.99      8.46 o 
  -5   5   5        1.01        0.00      6.23 o 
  -4   5   5      982.96      919.44     17.04 o 
  -3   5   5      889.92      846.11     15.33 o 
  -2   5   5      214.51      187.79      6.44 o 
  -1   5   5       86.74       77.73      5.28 o 
   0   5   5      179.77      190.00      4.51 o 
   1   5   5      108.02      126.80      3.86 o 
   2   5   5      224.47      216.35      4.93 o 
   3   5   5        9.37        8.18      2.61 o 
   4   5   5      182.89      200.23      5.25 o 
   5   5   5       18.64       12.19      4.56 o 
   6   5   5      265.78      277.26      6.37 o 
   7   5   5       20.23        3.45      7.92 o 
   8   5   5       16.69       15.90      4.55 o 
   9   5   5        0.65        0.01      8.30 o 
  10   5   5      162.75      177.67      9.54 o 
  11   5   5       43.41       62.32      7.73 o 
  12   5   5       30.42        7.01     12.54 o 
 -12   6   5        0.45        7.01      7.69 o 
 -11   6   5       57.99       68.94      7.76 o 
 -10   6   5       14.68        3.41      9.52 o 
  -9   6   5       30.51       26.84      5.13 o 
  -8   6   5      139.90      122.63      7.71 o 
  -7   6   5      123.32      119.63      6.93 o 
  -6   6   5       84.53       84.89      6.07 o 
  -5   6   5      131.48      135.73      6.92 o 
  -4   6   5        0.83        0.00      6.17 o 
  -3   6   5        0.49        0.00      5.63 o 
  -2   6   5       98.69      108.00      5.80 o 
  -1   6   5      770.98      830.67     13.48 o 
   0   6   5       62.99       64.84      3.23 o 
   1   6   5       14.72        5.44      4.12 o 
   2   6   5       14.13       17.42      3.13 o 
   3   6   5      268.27      287.92      6.12 o 
   4   6   5      124.82      125.44      4.58 o 
   5   6   5        0.07        0.01      4.48 o 
   6   6   5        0.03        3.34      2.70 o 
   7   6   5       15.85        4.26      8.40 o 
   8   6   5       45.47       51.86      9.40 o 
   9   6   5       14.81       14.16      5.29 o 
  10   6   5       21.29       33.33      6.24 o 
  11   6   5       16.79        7.17     10.02 o 
 -12   7   5        0.10        0.01      9.36 o 
 -11   7   5       23.43       28.80      5.91 o 
 -10   7   5       13.46       25.29      5.10 o 
  -9   7   5       77.37       71.43      6.75 o 
  -8   7   5       12.49        4.55      7.41 o 
  -7   7   5        0.21        0.01      7.24 o 
  -6   7   5       12.85       17.48      4.64 o 
  -5   7   5      104.77      105.29      7.35 o 
  -4   7   5        2.09        3.89      6.33 o 
  -3   7   5        0.18        1.67      6.81 o 
  -2   7   5       70.85       74.80      5.61 o 
  -1   7   5        2.69        8.14      6.24 o 
   0   7   5       15.56       18.28      2.46 o 
   1   7   5       26.16       33.38      3.15 o 
   2   7   5       32.39       36.85      3.22 o 
   3   7   5       51.52       51.51      3.40 o 
   4   7   5        2.07        0.01      4.82 o 
   5   7   5       26.17       26.12      3.46 o 
   6   7   5        0.64        4.55      4.94 o 
   7   7   5       48.61       47.81      6.12 o 
   8   7   5        4.00        0.88      8.81 o 
   9   7   5      102.31      107.45      8.21 o 
  10   7   5        0.00        0.01      8.93 o 
 -10   8   5        0.00        3.34      7.61 o 
  -9   8   5       25.74       24.95      6.38 o 
  -8   8   5        2.17        0.01      9.06 o 
  -7   8   5       18.65        0.01      9.51 o 
  -6   8   5        7.02        0.01      7.77 o 
  -5   8   5       65.85       47.17      6.03 o 
  -4   8   5       26.15       29.86      4.99 o 
  -3   8   5        0.54        3.56      6.82 o 
  -2   8   5      128.47      123.82      7.10 o 
  -1   8   5      209.45      211.85      8.76 o 
   0   8   5      287.06      300.08      7.17 o 
   1   8   5       42.73       35.68      3.97 o 
   2   8   5       52.47       48.05      4.14 o 
   3   8   5      205.72      227.88      6.53 o 
   4   8   5      176.47      187.69      6.10 o 
   5   8   5       85.91       95.03      4.85 o 
   6   8   5        1.66        7.55      4.06 o 
   7   8   5       30.71       23.43      5.99 o 
   8   8   5        6.90        8.63      8.90 o 
   9   8   5        5.09        0.01      9.63 o 
  -9   9   5       18.85        4.10     10.66 o 
  -8   9   5       24.54       17.82      9.36 o 
  -7   9   5       24.76       24.97      9.05 o 
  -6   9   5       33.05       38.51      5.91 o 
  -5   9   5        6.16        1.42      7.95 o 
  -4   9   5       42.97       40.76      5.81 o 
  -3   9   5       93.56       85.65      6.84 o 
  -2   9   5       53.46       52.73      5.61 o 
  -1   9   5        0.36        2.10      6.80 o 
   0   9   5       40.00       34.69      3.70 o 
   1   9   5        9.73        5.43      6.01 o 
   2   9   5        1.71        0.01      5.15 o 
   3   9   5       16.58       24.39      4.18 o 
   4   9   5       13.69        8.59      8.59 o 
   5   9   5       14.63        3.87      6.51 o 
   6   9   5       19.42       31.55      5.42 o 
   7   9   5      114.67      117.56      9.25 o 
   8   9   5       14.15       23.60      5.02 o 
  -7  10   5       10.11        9.90      8.56 o 
  -6  10   5       35.46       27.64      6.21 o 
  -5  10   5        6.65        4.75      8.94 o 
  -4  10   5        0.95       12.95      7.05 o 
  -3  10   5        1.84        0.01      9.23 o 
  -2  10   5        3.57       11.32      6.37 o 
  -1  10   5       11.48        0.01      9.01 o 
   0  10   5        6.34        6.03      3.69 o 
   1  10   5        0.12        0.01      6.15 o 
   2  10   5        0.41        0.20      5.70 o 
   3  10   5       20.39       24.82      3.86 o 
   4  10   5       29.21       18.53      9.41 o 
   5  10   5        0.40        0.01      6.49 o 
   6  10   5       29.37       33.90      9.33 o 
  -5  11   5        0.46        4.59      8.31 o 
  -4  11   5        0.08        0.01     10.19 o 
  -3  11   5        2.41        0.01      8.88 o 
  -2  11   5        0.06        0.01      8.87 o 
  -1  11   5        0.47        0.01      8.64 o 
   0  11   5        0.23       10.02      5.35 o 
   1  11   5       15.00        8.94      6.81 o 
   2  11   5        0.34        1.37      6.12 o 
   3  11   5        0.28        2.73      6.02 o 
 -14   0   6        0.46        0.01      9.35 o 
 -13   0   6       19.41        0.01     10.08 o 
 -12   0   6       81.17       91.49      7.03 o 
 -11   0   6      463.14      459.86     13.38 o 
 -10   0   6       28.60       26.59      4.68 o 
  -9   0   6       69.92       54.55      5.13 o 
  -8   0   6      155.93      160.98      6.90 o 
  -7   0   6      390.61      378.76      9.11 o 
  -6   0   6       46.67       40.84      5.80 o 
  -5   0   6      615.94      587.22     12.27 o 
  -4   0   6     1107.17     1071.17     14.49 o 
  -3   0   6       66.37       77.26      5.61 o 
  -2   0   6     1643.48     1675.11     17.99 o 
  -1   0   6      670.53      673.34     11.54 o 
   0   0   6      391.97      389.52      7.69 o 
   1   0   6      122.20      129.50      4.95 o 
   2   0   6     6304.37     6255.31     30.61 o 
   3   0   6     4479.52     4381.68     26.44 o 
   4   0   6        6.74        3.63      3.74 o 
   5   0   6      140.92      133.84      5.91 o 
   6   0   6      594.86      544.52     10.95 o 
   7   0   6       41.10       38.77      7.58 o 
   8   0   6        0.91        0.00      7.08 o 
   9   0   6      110.98      103.03     11.23 o 
  10   0   6        0.11        0.01      7.49 o 
  11   0   6        2.25        0.01      8.40 o 
  12   0   6       38.58       44.59      8.78 o 
  13   0   6       16.67       25.20      6.14 o 
 -14   1   6       11.04       18.55      9.92 o 
 -13   1   6        0.02        0.92      8.10 o 
 -12   1   6       22.54        0.01      9.70 o 
 -11   1   6       11.39       11.99      5.05 o 
 -10   1   6       22.87       20.47      5.49 o 
  -9   1   6      143.07      157.53      7.32 o 
  -8   1   6      208.32      198.73      9.65 o 
  -7   1   6      205.14      200.25      8.99 o 
  -6   1   6       24.86       15.20      5.59 o 
  -5   1   6      128.46      110.35      7.32 o 
  -4   1   6       83.20       85.06      5.79 o 
  -3   1   6       20.22       15.97      4.19 o 
  -2   1   6      330.30      334.50      8.85 o 
  -1   1   6     1948.34     2404.36     12.65 o 
   0   1   6        9.91       21.46      3.66 o 
   1   1   6      222.53      283.88      5.91 o 
   2   1   6       43.44       53.88      3.83 o 
   3   1   6       20.99       13.59      3.56 o 
   4   1   6       58.33       72.35      4.75 o 
   5   1   6       44.00       40.53      4.58 o 
   6   1   6       33.41       27.53      4.74 o 
   7   1   6      214.05      221.78     10.25 o 
   8   1   6        8.71        6.65      6.31 o 
   9   1   6       18.62       10.53      7.63 o 
  10   1   6       15.62       20.48      7.75 o 
  11   1   6       15.24       12.14      8.33 o 
  12   1   6        0.12        3.90      7.84 o 
 -14   2   6       29.32       48.90      7.72 o 
 -13   2   6        0.12        0.01     10.67 o 
 -12   2   6        5.48        0.29      9.25 o 
 -11   2   6       85.12       95.30      7.11 o 
 -10   2   6      533.71      507.14     13.65 o 
  -9   2   6       39.22       39.92      5.32 o 
  -8   2   6        2.61        0.00      6.40 o 
  -7   2   6        4.31        7.08      5.60 o 
  -6   2   6      151.08      146.40      7.68 o 
  -5   2   6      287.73      244.38      9.65 o 
  -4   2   6      231.23      212.43      8.20 o 
  -3   2   6      450.69      477.66      8.67 o 
  -2   2   6       63.86       52.31      3.61 o 
  -1   2   6     1382.42     1613.66     15.52 o 
   0   2   6      142.53      172.79      4.20 o 
   1   2   6      257.79      285.13      5.56 o 
   2   2   6      259.38      279.76      6.39 o 
   3   2   6        1.66        0.68      3.09 o 
   4   2   6      159.36      155.46      5.92 o 
   5   2   6      322.03      314.29      8.07 o 
   6   2   6       49.49       58.24      4.97 o 
   7   2   6       16.25        9.09      6.54 o 
   8   2   6        0.00        0.01      6.42 o 
   9   2   6      363.74      348.47     15.79 o 
  10   2   6        1.47        0.01      7.05 o 
  11   2   6        1.71        0.01      8.07 o 
 -14   3   6        0.28        4.92      9.51 o 
 -13   3   6       51.34       67.85      7.73 o 
 -12   3   6      183.90      173.87     10.78 o 
 -11   3   6       35.34       31.44      5.88 o 
 -10   3   6       57.96       65.24      6.43 o 
  -9   3   6      539.34      533.29     12.85 o 
  -8   3   6      528.06      490.04     12.12 o 
  -7   3   6       37.89       30.92      4.21 o 
  -6   3   6      155.93      146.04      8.12 o 
  -5   3   6      809.54      776.08     14.84 o 
  -4   3   6      659.20      637.91     12.78 o 
  -3   3   6      290.52      292.25      9.24 o 
  -2   3   6        0.81        0.00      5.08 o 
  -1   3   6      389.95      480.52      8.93 o 
   0   3   6      115.03      102.88      3.26 o 
   1   3   6      161.33      158.46      3.92 o 
   2   3   6       31.28       31.62      2.27 o 
   3   3   6      187.81      205.18      5.08 o 
   4   3   6      328.09      329.47      7.47 o 
   5   3   6       89.95       96.16      5.16 o 
   6   3   6        0.33        3.61      3.88 o 
   7   3   6      151.41      132.04      9.79 o 
   8   3   6      162.91      163.15     10.69 o 
   9   3   6        8.65       13.48      7.61 o 
  10   3   6        9.73        2.56      8.84 o 
  11   3   6       20.56       21.27      5.79 o 
 -13   4   6        4.63       10.36      8.59 o 
 -12   4   6       36.10       45.75      6.37 o 
 -11   4   6      127.06      117.96      8.29 o 
 -10   4   6       94.43      104.30      7.16 o 
  -9   4   6      151.38      136.69      8.22 o 
  -8   4   6        7.44        9.13      6.00 o 
  -7   4   6        6.63       13.63      3.84 o 
  -6   4   6      220.14      228.99      7.68 o 
  -5   4   6       28.24       22.75      6.62 o 
  -4   4   6      344.69      399.40      9.03 o 
  -3   4   6        2.22        7.31      3.09 o 
  -2   4   6      922.51      948.35     13.03 o 
  -1   4   6       76.94       74.10      4.59 o 
   0   4   6        0.42        0.00      3.48 o 
   1   4   6        0.54        0.01      3.28 o 
   2   4   6      282.34      279.75      6.17 o 
   3   4   6        0.38        0.01      3.77 o 
   4   4   6      390.99      408.92      7.58 o 
   5   4   6        3.94        3.14      3.94 o 
   6   4   6       26.87       24.36      3.74 o 
   7   4   6      312.39      315.73     13.58 o 
   8   4   6      314.92      330.86     14.36 o 
   9   4   6       42.27       48.40      8.80 o 
  10   4   6        4.19        0.01      8.35 o 
  11   4   6       94.50      102.92     11.67 o 
  12   4   6      103.27      101.14     13.82 o 
 -13   5   6        0.07        1.05      9.79 o 
 -12   5   6       53.06       72.95      7.16 o 
 -11   5   6        3.03        6.25      8.10 o 
 -10   5   6      101.43      101.44      7.79 o 
  -9   5   6       74.55       76.61      6.79 o 
  -8   5   6       34.72       42.83      5.20 o 
  -7   5   6        5.85        0.00      7.01 o 
  -6   5   6      266.72      250.03      8.77 o 
  -5   5   6      251.36      257.49      8.51 o 
  -4   5   6       62.85       56.86      7.50 o 
  -3   5   6       20.10       16.43      3.99 o 
  -2   5   6      194.97      223.12      7.39 o 
  -1   5   6      905.17      904.07     13.68 o 
   0   5   6       84.29       83.42      3.67 o 
   1   5   6       66.31       78.06      3.48 o 
   2   5   6        0.27        3.16      3.75 o 
   3   5   6      168.88      156.72      4.83 o 
   4   5   6      106.53      105.02      4.33 o 
   5   5   6       84.51       78.68      4.08 o 
   6   5   6       32.98       28.87      4.47 o 
   7   5   6        0.02        8.35      6.88 o 
   8   5   6       26.68       14.61      9.41 o 
   9   5   6        7.56        0.01      8.37 o 
  10   5   6       23.24       19.66      8.90 o 
  11   5   6        2.06        0.01      9.67 o 
 -12   6   6        6.14       16.43      9.11 o 
 -11   6   6       31.98       21.24     11.29 o 
 -10   6   6      181.64      183.02      9.41 o 
  -9   6   6       30.43       33.83      5.57 o 
  -8   6   6       54.79       47.81      5.44 o 
  -7   6   6       28.13       26.52      4.97 o 
  -6   6   6       71.69       75.06      6.73 o 
  -5   6   6       13.54       20.33      4.75 o 
  -4   6   6       63.40       77.00      6.00 o 
  -3   6   6      105.44       96.72      6.03 o 
  -2   6   6      119.93      111.26      6.48 o 
  -1   6   6      181.24      173.99      6.93 o 
   0   6   6       71.06       74.02      3.70 o 
   1   6   6       49.65       58.96      3.55 o 
   2   6   6        0.76        1.95      3.93 o 
   3   6   6       25.13       28.14      2.95 o 
   4   6   6       59.40       60.90      3.76 o 
   5   6   6       71.78       79.92      4.10 o 
   6   6   6       30.94       26.61      4.66 o 
   7   6   6      122.26      140.99     10.66 o 
   8   6   6       10.30        0.01      9.82 o 
   9   6   6       19.81       18.39      5.81 o 
  10   6   6        0.23        0.01      8.99 o 
 -11   7   6       17.00        6.12     10.30 o 
 -10   7   6       12.30       12.98      9.07 o 
  -9   7   6        0.52        0.01      7.40 o 
  -8   7   6       12.77       11.94      7.67 o 
  -7   7   6        1.03        0.01      7.72 o 
  -6   7   6       71.01       71.77      5.93 o 
  -5   7   6      137.85      119.83      7.29 o 
  -4   7   6      373.36      346.36     11.49 o 
  -3   7   6      158.07      168.50      8.91 o 
  -2   7   6       38.51       31.23      4.98 o 
  -1   7   6      202.91      189.07      8.18 o 
   0   7   6      161.54      162.05      5.42 o 
   1   7   6       35.69       47.38      3.52 o 
   2   7   6       31.67       25.22      4.11 o 
   3   7   6       16.56       14.30      3.54 o 
   4   7   6        7.42        4.20      5.06 o 
   5   7   6      111.46      120.13      5.27 o 
   6   7   6      135.03      132.87      6.08 o 
   7   7   6       10.46       15.58      8.48 o 
   8   7   6        0.99        2.16      8.48 o 
   9   7   6       61.90       62.35      7.66 o 
  10   7   6       19.07       19.81     10.41 o 
 -10   8   6        0.67        0.34      9.01 o 
  -9   8   6        1.59        0.01      8.81 o 
  -8   8   6        6.89       11.56      7.31 o 
  -7   8   6       67.73       71.45      6.84 o 
  -6   8   6       16.93        8.54      8.80 o 
  -5   8   6       34.15       44.51      5.99 o 
  -4   8   6        1.88        6.38      4.08 o 
  -3   8   6       60.50       72.86      6.48 o 
  -2   8   6       73.80       89.62      6.12 o 
  -1   8   6      102.76      101.79      7.36 o 
   0   8   6       26.61       18.56      4.20 o 
   1   8   6       31.72       36.73      3.87 o 
   2   8   6      162.43      142.28      5.89 o 
   3   8   6       91.35       86.91      4.84 o 
   4   8   6        0.79        9.66      4.90 o 
   5   8   6       33.92       26.49      4.89 o 
   6   8   6      168.53      163.22      6.80 o 
   7   8   6       16.58       23.39      5.54 o 
   8   8   6        0.26        0.01      8.97 o 
  -9   9   6        4.84        9.14      9.00 o 
  -8   9   6        0.00        0.01     10.98 o 
  -7   9   6        2.58       14.02      7.50 o 
  -6   9   6        5.16       14.05      8.11 o 
  -5   9   6       19.69       12.67      9.33 o 
  -4   9   6       30.04       48.39      6.65 o 
  -3   9   6        2.64        9.80      7.22 o 
  -2   9   6        0.93        0.01      7.40 o 
  -1   9   6       32.95       36.35      5.64 o 
   0   9   6       22.20       15.26      3.89 o 
   1   9   6       56.12       67.39      4.42 o 
   2   9   6       24.10       33.72      4.02 o 
   3   9   6       24.09       33.98      3.99 o 
   4   9   6        3.83        2.40      8.74 o 
   5   9   6       52.76       52.70      4.61 o 
   6   9   6       48.17       58.65      7.04 o 
   7   9   6       12.76       30.14      6.81 o 
  -7  10   6        4.41        4.22      8.90 o 
  -6  10   6        8.55        6.77     10.27 o 
  -5  10   6       41.90       55.26      6.81 o 
  -4  10   6       27.22       10.22     11.75 o 
  -3  10   6       20.28       17.24      8.90 o 
  -2  10   6       17.72       34.81      5.16 o 
  -1  10   6       19.71       16.69      9.55 o 
   0  10   6        7.06       11.90      5.26 o 
   1  10   6       27.72       40.79      4.36 o 
   2  10   6       46.76       49.70      4.81 o 
   3  10   6       11.00       15.74      4.25 o 
   4  10   6        3.10        0.01      9.47 o 
   5  10   6        1.97        0.01      6.38 o 
  -3  11   6       16.35        8.40      9.73 o 
  -2  11   6        1.90        0.35      8.90 o 
  -1  11   6        5.51        6.57      9.20 o 
   0  11   6       22.93       20.50      7.21 o 
   1  11   6       19.64       17.25      4.32 o 
   2  11   6        7.89        3.72      6.69 o 
 -14   1   7       18.81       32.14      6.31 o 
 -13   1   7       17.60       12.74      9.45 o 
 -12   1   7       19.22        0.01      9.87 o 
 -11   1   7        4.70        6.64      8.21 o 
 -10   1   7      292.65      275.43     10.21 o 
  -9   1   7       19.61        7.96      7.68 o 
  -8   1   7        4.76        8.49      6.30 o 
  -7   1   7       14.98        8.90      6.39 o 
  -6   1   7      339.51      361.27     11.59 o 
  -5   1   7       60.54       48.38      6.83 o 
  -4   1   7      187.40      186.07      8.03 o 
  -3   1   7       78.62       71.72      6.02 o 
  -2   1   7     1762.02     2000.36     20.78 o 
  -1   1   7       41.12       35.38      3.47 o 
   0   1   7      320.84      305.52      6.70 o 
   1   1   7       13.32       11.65      3.80 o 
   2   1   7       48.57       49.29      4.87 o 
   3   1   7       86.78       71.82      5.33 o 
   4   1   7     1743.58     1685.14     17.90 o 
   5   1   7       73.63       68.62      5.80 o 
   6   1   7      165.07      187.65      7.83 o 
   7   1   7       48.51       47.33      6.81 o 
   8   1   7       52.74       70.10      7.64 o 
   9   1   7        4.49        3.94      7.41 o 
  10   1   7      123.68      126.94     12.38 o 
  11   1   7       13.15       17.61      8.06 o 
  12   1   7       13.19       16.57      5.75 o 
 -14   2   7        2.56        1.76      9.88 o 
 -13   2   7       45.55       75.42      7.53 o 
 -12   2   7      312.93      320.60     12.73 o 
 -11   2   7      100.70      108.78      7.93 o 
 -10   2   7        1.91        9.41      8.28 o 
  -9   2   7      148.20      150.07      7.44 o 
  -8   2   7      324.08      318.45      9.75 o 
  -7   2   7      378.55      362.13     12.50 o 
  -6   2   7      829.31      763.79     16.80 o 
  -5   2   7       27.55       27.13      6.77 o 
  -4   2   7      634.98      624.69     13.54 o 
  -3   2   7     1016.37     1075.94     15.77 o 
  -2   2   7        1.31        0.00      5.69 o 
  -1   2   7      844.59     1020.49     13.29 o 
   0   2   7      238.23      228.82      5.38 o 
   1   2   7      276.02      299.04      6.72 o 
   2   2   7      142.01      157.16      5.70 o 
   3   2   7       44.60       44.19      4.62 o 
   4   2   7        0.00        1.04      3.99 o 
   5   2   7      766.37      756.29     12.61 o 
   6   2   7       85.21       86.60      6.07 o 
   7   2   7       95.27       84.53      9.34 o 
   8   2   7       44.12       28.00      8.05 o 
   9   2   7       33.30       27.38      8.87 o 
  10   2   7       44.50       40.16      9.57 o 
  11   2   7       33.74       27.82     10.49 o 
 -13   3   7        5.03        9.31      9.28 o 
 -12   3   7        1.81        0.01      8.68 o 
 -11   3   7       35.19       49.00      6.65 o 
 -10   3   7        9.49        5.91      8.18 o 
  -9   3   7      329.04      307.85     11.01 o 
  -8   3   7      101.49       91.03      6.73 o 
  -7   3   7       48.37       44.83      4.74 o 
  -6   3   7       56.52       53.21      8.28 o 
  -5   3   7      752.87      773.00     15.69 o 
  -4   3   7        0.01        2.31      5.97 o 
  -3   3   7      224.73      200.93      9.63 o 
  -2   3   7        9.20        9.89      3.82 o 
  -1   3   7       13.25       15.00      3.08 o 
   0   3   7        0.70        4.46      2.37 o 
   1   3   7       45.01       45.36      3.37 o 
   2   3   7      519.79      577.51      8.59 o 
   3   3   7       78.36       75.19      3.94 o 
   4   3   7       29.43       29.51      3.65 o 
   5   3   7        5.20        1.11      4.57 o 
   6   3   7       48.80       30.19      6.06 o 
   7   3   7        9.68        0.47      8.11 o 
   8   3   7       58.53       64.18      8.18 o 
   9   3   7       17.35       24.96      8.18 o 
  10   3   7        1.94        3.32      7.28 o 
  11   3   7        2.42        0.01      9.22 o 
 -13   4   7        1.74        8.97      8.63 o 
 -12   4   7        0.00        4.77      8.63 o 
 -11   4   7       13.61       15.98      5.25 o 
 -10   4   7        0.00        2.16      8.12 o 
  -9   4   7       18.21       10.72      4.68 o 
  -8   4   7        0.78        0.01      7.17 o 
  -7   4   7       25.12       16.93      7.93 o 
  -6   4   7        8.36        8.82      6.53 o 
  -5   4   7      107.72       98.85      5.95 o 
  -4   4   7       41.10       45.78      4.52 o 
  -3   4   7       79.80       87.10      5.61 o 
  -2   4   7      143.89      140.59      6.17 o 
  -1   4   7      136.49      134.58      5.96 o 
   0   4   7      160.46      149.41      4.85 o 
   1   4   7      119.21      124.03      4.78 o 
   2   4   7       36.47       39.03      3.44 o 
   3   4   7       10.67        2.67      4.58 o 
   4   4   7       42.53       37.20      4.16 o 
   5   4   7        3.77        6.02      4.60 o 
   6   4   7       40.26       28.54      6.61 o 
   7   4   7        0.15        0.25      7.53 o 
   8   4   7       17.22       17.37      7.77 o 
   9   4   7       38.45       42.31      9.37 o 
  10   4   7       11.95       13.20      8.33 o 
  11   4   7       20.30       21.80     10.24 o 
 -12   5   7        6.03       10.22      5.15 o 
 -11   5   7       29.88       21.39      6.06 o 
 -10   5   7        0.95        9.72      8.00 o 
  -9   5   7      142.02      159.63      8.66 o 
  -8   5   7       17.84        2.96      8.27 o 
  -7   5   7       26.71       30.35      4.47 o 
  -6   5   7       14.75        0.00      8.58 o 
  -5   5   7      637.00      625.37     16.90 o 
  -4   5   7      255.48      276.40      8.93 o 
  -3   5   7        5.04        2.67      6.65 o 
  -2   5   7       20.78       29.35      4.32 o 
  -1   5   7      489.63      487.40     11.10 o 
   0   5   7      336.93      354.47      6.76 o 
   1   5   7      327.28      317.40      6.42 o 
   2   5   7       86.21      101.15      4.26 o 
   3   5   7      208.12      195.13      5.41 o 
   4   5   7       52.20       64.27      3.82 o 
   5   5   7       12.39       11.65      5.11 o 
   6   5   7      325.38      321.20      7.81 o 
   7   5   7       16.40        8.42      8.89 o 
   8   5   7        0.85        9.35      6.96 o 
   9   5   7       49.91       30.56     11.02 o 
  10   5   7        9.76        8.58      8.64 o 
 -12   6   7       18.12        3.88     11.17 o 
 -11   6   7        1.03        9.19      5.83 o 
 -10   6   7        0.00        3.36      8.08 o 
  -9   6   7       11.57        0.01      9.10 o 
  -8   6   7       26.63       27.87      4.81 o 
  -7   6   7       25.15       24.31      5.38 o 
  -6   6   7       52.35       64.63      6.34 o 
  -5   6   7      113.30       92.02      6.86 o 
  -4   6   7      731.10      736.73     15.11 o 
  -3   6   7      457.12      492.24     12.04 o 
  -2   6   7       54.49       55.52      5.55 o 
  -1   6   7       65.27       68.30      5.45 o 
   0   6   7       52.55       56.72      3.67 o 
   1   6   7      101.54      103.15      4.51 o 
   2   6   7      122.44      132.70      4.98 o 
   3   6   7       85.59       91.15      4.57 o 
   4   6   7        1.30        3.90      4.83 o 
   5   6   7      108.30      123.56      5.81 o 
   6   6   7       80.74       95.26      5.82 o 
   7   6   7       23.23       20.07      9.34 o 
   8   6   7        0.70        2.42      7.82 o 
   9   6   7        1.28        0.01      8.64 o 
  10   6   7       31.13       34.55     10.35 o 
 -11   7   7        2.47        0.01      8.98 o 
 -10   7   7       21.02       30.44      5.46 o 
  -9   7   7        6.12        4.00      7.98 o 
  -8   7   7       12.84        1.74      8.73 o 
  -7   7   7        5.87        0.01      8.36 o 
  -6   7   7       28.56       23.37      5.74 o 
  -5   7   7       37.18       14.30      8.68 o 
  -4   7   7        0.20        0.01      8.22 o 
  -3   7   7        1.88        9.45      7.59 o 
  -2   7   7      144.20      136.78      7.62 o 
  -1   7   7       12.38        0.00      7.99 o 
   0   7   7        0.75        2.30      4.84 o 
   1   7   7        4.62        5.91      4.95 o 
   2   7   7        0.20        0.01      5.08 o 
   3   7   7        2.02        0.01      5.50 o 
   4   7   7       28.97       22.92      3.38 o 
   5   7   7       41.50       39.00      4.39 o 
   6   7   7        1.90        4.24      5.63 o 
   7   7   7       12.47        0.01      9.46 o 
   8   7   7        8.92        1.63      9.29 o 
   9   7   7       15.23        0.01     11.15 o 
 -10   8   7        0.97        0.01      9.06 o 
  -9   8   7        0.07        0.01      8.51 o 
  -8   8   7        0.78        0.01      8.77 o 
  -7   8   7        3.64       10.54      7.59 o 
  -6   8   7        1.64        0.01      7.88 o 
  -5   8   7       13.76       15.00      8.30 o 
  -4   8   7       51.57       46.76      6.65 o 
  -3   8   7       83.84       81.47      7.24 o 
  -2   8   7       36.07       31.37      5.24 o 
  -1   8   7       19.95       17.03      5.10 o 
   0   8   7       60.23       56.55      4.46 o 
   1   8   7       87.44       91.12      4.83 o 
   2   8   7      131.32      137.14      5.67 o 
   3   8   7       47.30       50.69      4.60 o 
   4   8   7        0.25        3.64      5.68 o 
   5   8   7        6.48        9.23      6.05 o 
   6   8   7       88.03      106.40      6.84 o 
   7   8   7        5.74       12.61      8.18 o 
   8   8   7       24.54       19.33     11.36 o 
  -8   9   7        6.69        3.80      9.91 o 
  -7   9   7        4.65        1.66      9.27 o 
  -6   9   7       17.11       11.46      9.42 o 
  -5   9   7       68.56       60.63      7.96 o 
  -4   9   7       70.17       91.60      7.90 o 
  -3   9   7        4.22        7.64      7.70 o 
  -2   9   7       22.11       17.72      9.00 o 
  -1   9   7       31.50       36.23      5.51 o 
   0   9   7        3.09        2.33      5.58 o 
   1   9   7       13.61       11.69      6.11 o 
   2   9   7       26.66       26.49      3.85 o 
   3   9   7       18.03       20.08      4.51 o 
   4   9   7       60.21       59.76      4.95 o 
   5   9   7       38.21       46.41      4.68 o 
   6   9   7        0.20        0.01     10.48 o 
  -6  10   7        7.37       11.59     10.01 o 
  -5  10   7        0.33        0.01      8.94 o 
  -4  10   7       43.44       24.97     11.60 o 
  -3  10   7       35.40       17.02     11.30 o 
  -2  10   7        8.25        7.12      8.08 o 
  -1  10   7        2.05        0.01      9.17 o 
   0  10   7        1.36        0.01      5.52 o 
   1  10   7        6.51        5.21      5.81 o 
   2  10   7       11.17       12.93      5.64 o 
   3  10   7        1.83        8.31      5.57 o 
   4  10   7        9.39        2.79      9.60 o 
 -13   0   8       56.64       54.53      7.07 o 
 -12   0   8       15.78        0.01     10.11 o 
 -11   0   8        7.13       12.22      8.11 o 
 -10   0   8        0.50        0.01      8.56 o 
  -9   0   8      274.91      279.92     10.46 o 
  -8   0   8       53.71       48.15      5.06 o 
  -7   0   8      265.35      245.26     10.84 o 
  -6   0   8       13.43       16.73      6.52 o 
  -5   0   8     1251.42     1239.27     19.50 o 
  -4   0   8      183.15      156.71      8.57 o 
  -3   0   8       50.66       42.50      7.42 o 
  -2   0   8       80.75       89.79      5.20 o 
  -1   0   8      406.84      430.90     12.04 o 
   0   0   8     1218.44     1049.77     16.08 o 
   1   0   8     1267.58     1302.71     16.57 o 
   2   0   8       26.01       19.24      4.77 o 
   3   0   8        0.19        0.00      5.07 o 
   4   0   8     1981.86     1703.99     22.67 o 
   5   0   8      300.09      323.13      9.77 o 
   6   0   8      158.47      171.91      8.03 o 
   7   0   8       59.47       68.43      8.98 o 
   8   0   8        7.22        1.03      7.64 o 
   9   0   8       86.65       98.26     10.53 o 
  10   0   8       49.72       39.52      9.97 o 
  11   0   8        0.31        1.00      8.18 o 
 -13   1   8        0.10        0.01      9.13 o 
 -12   1   8       16.92       27.20      5.20 o 
 -11   1   8       11.35       18.12      4.41 o 
 -10   1   8       50.98       53.43      6.70 o 
  -9   1   8       19.88       16.05      7.89 o 
  -8   1   8       27.15        7.84      8.20 o 
  -7   1   8        1.44        0.00      8.20 o 
  -6   1   8      972.67      975.78     19.50 o 
  -5   1   8      179.70      153.55      9.27 o 
  -4   1   8       32.94       49.68      6.00 o 
  -3   1   8      106.18      101.60      8.45 o 
  -2   1   8       66.67       57.36      4.43 o 
  -1   1   8       20.21       11.12      5.65 o 
   0   1   8        1.16        0.00      3.97 o 
   1   1   8      143.89      136.98      6.10 o 
   2   1   8      128.43      130.14      6.35 o 
   3   1   8      655.54      632.05     11.70 o 
   4   1   8       17.65       16.41      5.25 o 
   5   1   8      141.22      123.64      7.23 o 
   6   1   8        8.49        6.47      3.00 o 
   7   1   8       21.12       11.01      7.59 o 
   8   1   8        0.42        1.82      7.44 o 
   9   1   8        9.43        6.52      8.17 o 
  10   1   8        1.07       11.09      6.58 o 
  11   1   8        4.72       12.06      7.83 o 
 -13   2   8       21.89       23.16      6.27 o 
 -12   2   8       15.87       22.61      5.48 o 
 -11   2   8        0.01        0.01      8.80 o 
 -10   2   8      183.66      161.78      9.41 o 
  -9   2   8        9.25        0.48      8.05 o 
  -8   2   8        2.01        0.00      7.57 o 
  -7   2   8      127.45      139.54      9.47 o 
  -6   2   8        0.04        6.59      7.44 o 
  -5   2   8      124.49      119.90      8.93 o 
  -4   2   8       14.26       13.18      6.82 o 
  -3   2   8       13.65       12.86      6.31 o 
  -2   2   8       24.73       29.09      3.73 o 
  -1   2   8        1.30        0.98      5.66 o 
   0   2   8       25.04       25.69      4.43 o 
   1   2   8      139.80      149.92      6.09 o 
   2   2   8       65.07       62.55      5.04 o 
   3   2   8       46.00       49.67      5.18 o 
   4   2   8       53.71       41.80      6.09 o 
   5   2   8      100.37       96.81      6.74 o 
   6   2   8        0.37        0.01      4.49 o 
   7   2   8       58.54       31.60      9.33 o 
   8   2   8        2.58        7.71      6.98 o 
   9   2   8       17.45       11.26      8.26 o 
  10   2   8        1.16        0.01      8.16 o 
  11   2   8        3.10        8.50      7.87 o 
 -13   3   8        0.27        0.01      9.23 o 
 -12   3   8       76.93       97.43      7.80 o 
 -11   3   8      120.00      142.28      8.37 o 
 -10   3   8       51.48       42.28     10.31 o 
  -9   3   8        0.77        1.75      7.42 o 
  -8   3   8        0.01        5.82      7.41 o 
  -7   3   8       16.64       18.23      8.47 o 
  -6   3   8      555.12      545.12     16.15 o 
  -5   3   8      528.54      467.80     15.33 o 
  -4   3   8       12.60        8.26      6.32 o 
  -3   3   8      172.40      178.92      7.32 o 
  -2   3   8      806.21      842.80     13.59 o 
  -1   3   8      958.72      999.13     14.99 o 
   0   3   8       51.25       56.33      3.32 o 
   1   3   8      282.54      290.21      6.81 o 
   2   3   8      588.75      597.81      9.46 o 
   3   3   8      353.90      371.24      8.03 o 
   4   3   8       67.84       52.60      6.67 o 
   5   3   8      438.96      417.06     10.60 o 
   6   3   8       60.99       60.51      6.47 o 
   7   3   8        0.06        0.01      8.01 o 
   8   3   8        0.60        0.01      7.49 o 
   9   3   8       14.38       13.09      9.28 o 
  10   3   8        1.62        9.66      7.89 o 
  11   3   8       32.23       30.00     10.44 o 
 -12   4   8       24.53       25.33      5.96 o 
 -11   4   8       17.95       26.22      5.01 o 
 -10   4   8       25.16       24.17      5.47 o 
  -9   4   8       12.07        2.63      8.45 o 
  -8   4   8       61.90       70.43      6.51 o 
  -7   4   8      567.06      581.75     13.60 o 
  -6   4   8        2.84        9.54      7.83 o 
  -5   4   8      517.92      480.49     12.13 o 
  -4   4   8      146.25      131.49      6.47 o 
  -3   4   8        8.05        3.06      6.75 o 
  -2   4   8      107.16      116.59      6.17 o 
  -1   4   8       79.67       78.74      5.76 o 
   0   4   8      235.10      245.41      6.43 o 
   1   4   8        0.49        0.01      4.92 o 
   2   4   8      740.03      817.85     11.50 o 
   3   4   8      493.40      480.69      9.22 o 
   4   4   8      293.59      313.63      8.35 o 
   5   4   8      156.19      168.10      8.27 o 
   6   4   8      208.69      206.12      7.56 o 
   7   4   8        0.47        0.01      7.75 o 
   8   4   8       74.08       66.63     10.98 o 
   9   4   8       47.15       56.07     10.46 o 
  10   4   8       68.50       80.58     10.68 o 
 -12   5   8       18.57       11.10     10.93 o 
 -11   5   8       19.69       18.05     10.72 o 
 -10   5   8        4.73        0.01      8.31 o 
  -9   5   8       17.80        9.50      8.26 o 
  -8   5   8        3.10        1.83      7.48 o 
  -7   5   8        1.99        0.01      8.11 o 
  -6   5   8      297.38      276.64     10.47 o 
  -5   5   8        0.95        0.22      8.00 o 
  -4   5   8        2.04        7.51      7.45 o 
  -3   5   8      246.21      240.59      8.69 o 
  -2   5   8      433.33      431.52     11.47 o 
  -1   5   8       71.48       61.32      6.08 o 
   0   5   8        5.18        5.44      5.31 o 
   1   5   8      573.64      583.73      9.43 o 
   2   5   8      344.67      332.02      7.87 o 
   3   5   8      205.39      212.21      7.44 o 
   4   5   8        6.81        0.22      5.64 o 
   5   5   8      280.30      277.78      8.30 o 
   6   5   8        0.63        0.01      5.76 o 
   7   5   8        3.47        3.67      7.17 o 
   8   5   8        2.98        5.45      7.71 o 
   9   5   8        3.14        9.44      7.96 o 
  10   5   8        0.01        0.01      9.10 o 
 -11   6   8        1.62        7.86      8.11 o 
 -10   6   8       41.01       55.97      6.58 o 
  -9   6   8        1.02        9.86      7.69 o 
  -8   6   8       15.67       16.61      8.58 o 
  -7   6   8        5.08        0.01      8.24 o 
  -6   6   8        0.49        0.76      8.23 o 
  -5   6   8       16.94       23.11      5.21 o 
  -4   6   8      133.55      118.39      7.65 o 
  -3   6   8       19.52       15.13      8.54 o 
  -2   6   8        4.96        0.00      7.80 o 
  -1   6   8       11.58       18.61      4.28 o 
   0   6   8        0.17        4.58      4.59 o 
   1   6   8       23.85       35.65      3.35 o 
   2   6   8      115.88      118.56      5.39 o 
   3   6   8        3.07       11.17      4.11 o 
   4   6   8        0.27        3.13      5.56 o 
   5   6   8       86.32       93.71      6.18 o 
   6   6   8        1.89        0.01      6.02 o 
   7   6   8        0.88        0.01      9.78 o 
   8   6   8       13.95       19.34      8.65 o 
   9   6   8        6.55        5.51      9.54 o 
 -10   7   8        0.26        0.01      9.76 o 
  -9   7   8        2.01        4.83      4.85 o 
  -8   7   8        9.00        8.53      8.16 o 
  -7   7   8        3.88        4.06      8.32 o 
  -6   7   8       74.29       74.35      6.79 o 
  -5   7   8       70.73       77.26      6.78 o 
  -4   7   8       39.98       34.34      5.29 o 
  -3   7   8      126.89      118.72      7.72 o 
  -2   7   8      204.70      203.09      8.98 o 
  -1   7   8       80.90       93.60      6.86 o 
   0   7   8       71.17       70.62      4.59 o 
   1   7   8        1.70        6.40      5.15 o 
   2   7   8       75.07       73.44      4.60 o 
   3   7   8      173.22      197.50      6.69 o 
   4   7   8      132.05      151.33      6.36 o 
   5   7   8       13.78       17.78      3.58 o 
   6   7   8       19.24       23.69      4.51 o 
   7   7   8       11.13        2.92     10.11 o 
   8   7   8       45.30       42.42     11.66 o 
  -9   8   8       11.04       10.78      8.94 o 
  -8   8   8       13.20        6.28      9.86 o 
  -7   8   8        5.42        0.01     10.08 o 
  -6   8   8        0.40        0.01      9.81 o 
  -5   8   8      106.88      113.93      7.89 o 
  -4   8   8       63.70       74.10      7.26 o 
  -3   8   8       17.34        0.01      9.62 o 
  -2   8   8       17.22       29.07      5.00 o 
  -1   8   8        0.47        0.83      8.04 o 
   0   8   8      100.95      100.39      5.47 o 
   1   8   8      103.22       97.64      5.33 o 
   2   8   8       14.91       21.26      6.52 o 
   3   8   8        3.56        0.01      6.28 o 
   4   8   8       97.75      113.89      6.11 o 
   5   8   8       30.84       36.38      5.07 o 
   6   8   8       10.89        7.33      8.70 o 
   7   8   8        0.19        0.01      8.59 o 
  -7   9   8        0.05        0.01     10.88 o 
  -6   9   8       49.72       52.32      7.38 o 
  -5   9   8        3.80        0.01     10.36 o 
  -4   9   8       10.28        4.10      9.84 o 
  -3   9   8        4.60       13.75      5.14 o 
  -2   9   8        8.91       19.71      4.63 o 
  -1   9   8        0.62        0.01      8.16 o 
   0   9   8        0.89        8.69      3.70 o 
   1   9   8        3.04        0.01      5.83 o 
   2   9   8        0.36        1.44      5.72 o 
   3   9   8        0.32        0.01      6.23 o 
   4   9   8       29.40       36.26      4.88 o 
   5   9   8       42.32       46.37      6.15 o 
  -4  10   8       31.88       35.65      6.50 o 
  -3  10   8        0.05        0.01      9.90 o 
  -2  10   8        7.60        0.01      9.80 o 
  -1  10   8        2.03        0.01      9.50 o 
   0  10   8        5.17        9.04      5.93 o 
   1  10   8       11.75       17.48      5.01 o 
   2  10   8        8.61        2.10      7.03 o 
 -13   1   9        4.76        1.73      9.33 o 
 -12   1   9        0.30        3.20      7.91 o 
 -11   1   9        1.29        0.01      8.32 o 
 -10   1   9       20.19       25.52      4.83 o 
  -9   1   9       18.43        4.81      9.05 o 
  -8   1   9       84.35       61.98      9.72 o 
  -7   1   9      371.95      363.69     14.79 o 
  -6   1   9       77.29       48.68      9.41 o 
  -5   1   9       71.18       67.97      8.44 o 
  -4   1   9       25.06       31.79      7.33 o 
  -3   1   9      273.97      293.86     10.70 o 
  -2   1   9       82.40       97.98      5.67 o 
  -1   1   9        2.71        0.00      6.85 o 
   0   1   9        3.20        0.01      4.34 o 
   1   1   9      309.30      332.18      9.18 o 
   2   1   9      816.95      827.12     14.72 o 
   3   1   9      170.43      167.43      8.76 o 
   4   1   9       75.98       62.14      7.01 o 
   5   1   9       17.80        8.28      5.26 o 
   6   1   9       52.06       44.37      6.05 o 
   7   1   9       66.80       66.21     10.38 o 
   8   1   9       71.80       76.59     10.95 o 
   9   1   9       11.51        8.25      8.52 o 
  10   1   9        9.95        0.01     10.05 o 
 -13   2   9       44.29       45.78      8.28 o 
 -12   2   9        6.57        3.25      9.15 o 
 -11   2   9        9.20        0.01     10.49 o 
 -10   2   9      195.11      197.93     10.16 o 
  -9   2   9      177.76      213.64      9.70 o 
  -8   2   9      350.45      325.62     14.96 o 
  -7   2   9       29.65       20.96      5.07 o 
  -6   2   9     1121.34     1112.02     22.77 o 
  -5   2   9      228.47      217.14     11.82 o 
  -4   2   9      129.29      138.76      9.38 o 
  -3   2   9        9.75       10.35      6.59 o 
  -2   2   9       15.52       17.57      4.43 o 
  -1   2   9       53.35       57.45      5.03 o 
   0   2   9      381.12      363.79      9.61 o 
   1   2   9      129.76      134.37      6.51 o 
   2   2   9       34.17       38.20      5.69 o 
   3   2   9     1303.82     1264.42     18.43 o 
   4   2   9      463.05      441.93     12.65 o 
   5   2   9       12.50        9.93      5.23 o 
   6   2   9        3.21        1.42      5.14 o 
   7   2   9       89.25       79.88     11.42 o 
   8   2   9      162.56      145.76     15.04 o 
   9   2   9       45.10       37.62     11.17 o 
  10   2   9        0.01        0.01      9.86 o 
 -12   3   9        0.04        1.00      8.80 o 
 -11   3   9        0.63        0.01      8.74 o 
 -10   3   9       12.45       15.52      8.45 o 
  -9   3   9        0.23        1.34      7.77 o 
  -8   3   9        8.22        0.00      9.14 o 
  -7   3   9      224.45      224.03     13.25 o 
  -6   3   9      184.90      183.68     11.78 o 
  -5   3   9      113.80      100.41      9.90 o 
  -4   3   9       43.62       39.72      8.16 o 
  -3   3   9        3.99        0.00      7.47 o 
  -2   3   9      184.28      177.52      7.24 o 
  -1   3   9      228.48      260.83      8.70 o 
   0   3   9      133.32      141.46      6.05 o 
   1   3   9       55.36       55.91      5.96 o 
   2   3   9       46.52       42.71      4.34 o 
   3   3   9       46.35       45.85      6.62 o 
   4   3   9      466.30      478.73     11.97 o 
   5   3   9       23.71       27.33      5.70 o 
   6   3   9        1.94        3.93      5.04 o 
   7   3   9       11.49        0.01      8.13 o 
   8   3   9        2.69        0.01      8.47 o 
   9   3   9        0.08        0.32      8.40 o 
  10   3   9        7.80        5.51      9.15 o 
 -12   4   9        2.55       10.40      7.83 o 
 -11   4   9        0.23        1.29      9.03 o 
 -10   4   9        0.46        0.01      9.27 o 
  -9   4   9        9.60        1.68      8.56 o 
  -8   4   9        3.94        4.47      8.09 o 
  -7   4   9        0.91        0.00      9.64 o 
  -6   4   9        0.23        8.94      7.87 o 
  -5   4   9        8.25        4.50      8.32 o 
  -4   4   9        0.01        0.00      7.80 o 
  -3   4   9       26.09       22.58      4.68 o 
  -2   4   9       42.44       36.30      4.84 o 
  -1   4   9       63.79       51.49      5.77 o 
   0   4   9       26.57       29.33      4.59 o 
   1   4   9      215.35      231.16      7.08 o 
   2   4   9       55.70       57.17      5.11 o 
   3   4   9      144.59      135.68      7.90 o 
   4   4   9       29.87       18.12      6.81 o 
   5   4   9        0.01        0.01      5.18 o 
   6   4   9        0.22        2.89      4.80 o 
   7   4   9        0.29        3.46      7.31 o 
   8   4   9       12.13        0.01      9.57 o 
   9   4   9        3.38        5.31      9.71 o 
 -11   5   9        0.04        0.68      9.45 o 
 -10   5   9       10.59        3.79      9.38 o 
  -9   5   9       22.06        0.01     10.57 o 
  -8   5   9        0.36        0.01      8.56 o 
  -7   5   9       45.44       45.99     10.22 o 
  -6   5   9      232.97      234.48     10.11 o 
  -5   5   9       11.91       16.47      4.48 o 
  -4   5   9       63.83       64.99      6.66 o 
  -3   5   9      206.07      203.97      8.91 o 
  -2   5   9      493.92      513.38     12.83 o 
  -1   5   9      212.55      240.49      9.70 o 
   0   5   9      116.95      130.32      5.45 o 
   1   5   9      211.77      200.15      6.95 o 
   2   5   9      150.33      185.91      6.41 o 
   3   5   9        8.49        4.61      6.72 o 
   4   5   9      110.74      113.26      6.75 o 
   5   5   9        8.58        5.95      5.66 o 
   6   5   9        9.84        9.18      5.22 o 
   7   5   9       23.89       29.62      5.15 o 
   8   5   9       10.33       16.57      8.29 o 
   9   5   9        3.71        0.01      9.44 o 
 -10   6   9        3.81        0.01     10.44 o 
  -9   6   9       26.07       24.90     10.73 o 
  -8   6   9       27.89       25.38      5.57 o 
  -7   6   9        1.61        0.01      9.45 o 
  -6   6   9      280.39      289.81     11.24 o 
  -5   6   9      102.75      100.47      7.51 o 
  -4   6   9        5.90       13.20      6.92 o 
  -3   6   9        3.60        5.34      4.56 o 
  -2   6   9       17.26       25.00      4.90 o 
  -1   6   9      161.52      177.51      8.81 o 
   0   6   9      189.87      209.22      7.02 o 
   1   6   9      209.90      218.30      7.97 o 
   2   6   9       15.74       16.87      6.63 o 
   3   6   9      320.64      353.12      9.70 o 
   4   6   9      165.78      191.93      7.38 o 
   5   6   9        9.37       24.18      4.31 o 
   6   6   9        7.05       10.36      3.96 o 
   7   6   9       24.21        9.71     10.63 o 
   8   6   9       43.17       52.97      9.99 o 
  -9   7   9        0.68        0.01      9.23 o 
  -8   7   9       27.89       11.89     10.29 o 
  -7   7   9       61.68       54.92      7.23 o 
  -6   7   9        4.69        0.01      8.83 o 
  -5   7   9       39.30       40.27      6.53 o 
  -4   7   9        0.18        0.01      8.91 o 
  -3   7   9       57.58       45.18      6.17 o 
  -2   7   9        1.21        0.01      9.19 o 
  -1   7   9        5.73       13.47      8.69 o 
   0   7   9        0.12        0.01      5.54 o 
   1   7   9        6.66        7.65      3.47 o 
   2   7   9       40.90       28.20      5.25 o 
   3   7   9        3.01        0.01      6.71 o 
   4   7   9       68.92       72.09      6.06 o 
   5   7   9        0.00        0.01      6.08 o 
   6   7   9        2.60        0.88      6.02 o 
   7   7   9        0.11        2.08      8.30 o 
  -8   8   9        0.00        7.29      8.00 o 
  -7   8   9        2.84        4.33      9.38 o 
  -6   8   9        0.93        2.89      8.84 o 
  -5   8   9       43.04       32.22      6.88 o 
  -4   8   9        2.62        7.90      8.13 o 
  -3   8   9        0.10        8.06      7.11 o 
  -2   8   9        1.01       10.65      7.80 o 
  -1   8   9       33.77       43.38      6.68 o 
   0   8   9       20.64       28.13      4.98 o 
   1   8   9       38.07       24.02      7.71 o 
   2   8   9        7.78       12.34      4.60 o 
   3   8   9        3.97        2.81      6.57 o 
   4   8   9       33.38       42.71      4.76 o 
   5   8   9       28.89       34.60      5.33 o 
  -6   9   9       46.10       56.30      8.05 o 
  -5   9   9        2.09        0.01     10.84 o 
  -4   9   9        5.66        1.33     10.35 o 
  -3   9   9       13.54       19.13      5.99 o 
  -2   9   9       19.47       34.15      5.67 o 
  -1   9   9        7.36        3.26      9.51 o 
   0   9   9       28.56       29.87      5.34 o 
   1   9   9       14.29       24.24      4.94 o 
   2   9   9       81.08       84.30      6.25 o 
   3   9   9       14.90       26.93      5.69 o 
 -12   0  10        0.50        2.35      7.18 o 
 -11   0  10        8.65       11.54      8.58 o 
 -10   0  10       16.36       28.27      4.85 o 
  -9   0  10       16.09        0.01      7.94 o 
  -8   0  10        1.27        3.80      7.41 o 
  -7   0  10      263.58      278.74     14.92 o 
  -6   0  10       34.86       37.80      8.90 o 
  -5   0  10       78.68       67.29      8.58 o 
  -4   0  10        0.05       11.68      6.24 o 
  -3   0  10        0.01        6.10      6.10 o 
  -2   0  10      162.86      172.98     11.38 o 
  -1   0  10      769.26      738.94     20.78 o 
   0   0  10       49.85       33.20      6.09 o 
   1   0  10        0.01        3.04      5.05 o 
   2   0  10      632.37      551.95     14.25 o 
   3   0  10      663.47      560.23     17.12 o 
   4   0  10       16.93        0.01      5.54 o 
   5   0  10      231.08      189.73     11.47 o 
   6   0  10        7.04        6.94      6.08 o 
   7   0  10      197.41      158.01     16.29 o 
   8   0  10      101.67       90.32     13.87 o 
   9   0  10       65.79       74.84     12.40 o 
  10   0  10       20.72       13.77     10.11 o 
 -12   1  10        0.04        6.42      7.55 o 
 -11   1  10       10.35        8.47      8.91 o 
 -10   1  10        1.78        0.01      8.71 o 
  -9   1  10        0.01        0.01      9.00 o 
  -8   1  10      177.30      176.06     13.20 o 
  -7   1  10      192.17      178.71     12.84 o 
  -6   1  10        0.23        3.65      7.86 o 
  -5   1  10        5.30        2.18      7.30 o 
  -4   1  10       17.03       12.84      7.82 o 
  -3   1  10      153.25      142.92     10.56 o 
  -2   1  10      203.97      207.43      8.39 o 
  -1   1  10       32.99       29.29      7.78 o 
   0   1  10       89.50      105.36      6.80 o 
   1   1  10      246.88      208.55      9.30 o 
   2   1  10      284.68      236.82     10.27 o 
   3   1  10      273.97      250.39     11.04 o 
   4   1  10       45.58       38.47      6.60 o 
   5   1  10       74.73       61.42      7.09 o 
   6   1  10       72.90       66.96      7.37 o 
   7   1  10        4.31        0.01      9.40 o 
   8   1  10        2.11        2.76      8.11 o 
   9   1  10       16.88        0.01     10.68 o 
 -12   2  10       10.17        5.58      4.95 o 
 -11   2  10        5.56        0.01      9.81 o 
 -10   2  10        0.77        0.01      9.10 o 
  -9   2  10        0.02        0.01      8.91 o 
  -8   2  10       47.71       54.78      6.97 o 
  -7   2  10       47.38       29.79     10.88 o 
  -6   2  10       55.90       50.97      9.17 o 
  -5   2  10        1.58        5.30      3.81 o 
  -4   2  10       63.04       56.01      9.15 o 
  -3   2  10       28.75       32.43      4.69 o 
  -2   2  10        4.36        1.04      7.68 o 
  -1   2  10      277.33      314.46     13.80 o 
   0   2  10        0.65        0.03      5.30 o 
   1   2  10       27.37       19.68      5.98 o 
   2   2  10        1.00        0.01      5.82 o 
   3   2  10      115.14      114.65      8.21 o 
   4   2  10        0.83        5.56      5.00 o 
   5   2  10       21.96       14.91      6.37 o 
   6   2  10        0.13        8.19      4.06 o 
   7   2  10        0.73        4.08      8.05 o 
   8   2  10        0.03        0.01      9.54 o 
   9   2  10        5.63        0.67     10.40 o 
 -12   3  10        0.27        6.34      8.31 o 
 -11   3  10        1.04        0.01      9.39 o 
 -10   3  10       20.08       10.71      9.20 o 
  -9   3  10        1.03        0.01      9.11 o 
  -8   3  10      158.73      174.90     13.19 o 
  -7   3  10      277.26      238.37     15.01 o 
  -6   3  10        7.95       14.33      7.98 o 
  -5   3  10       92.39       79.26     10.32 o 
  -4   3  10      251.82      253.64     10.29 o 
  -3   3  10      367.51      385.03     11.12 o 
  -2   3  10       64.63       79.23      6.61 o 
  -1   3  10      112.49      131.39      8.04 o 
   0   3  10      230.42      253.68      7.88 o 
   1   3  10      206.99      217.01      9.03 o 
   2   3  10       13.67        7.58      4.27 o 
   3   3  10      110.17      112.03      7.50 o 
   4   3  10       10.78       12.80      5.47 o 
   5   3  10        2.08        0.01      5.10 o 
   6   3  10       45.21       52.77      7.17 o 
   7   3  10        4.22        5.40      8.31 o 
   8   3  10       16.79        1.28      9.81 o 
   9   3  10       70.91       57.08     14.65 o 
 -11   4  10       17.71       30.18      6.09 o 
 -10   4  10       44.76       69.71      7.64 o 
  -9   4  10       20.83        7.47     10.07 o 
  -8   4  10       23.21       20.32      8.52 o 
  -7   4  10      298.69      302.10     11.39 o 
  -6   4  10       50.13       58.05      6.44 o 
  -5   4  10       79.62       71.80      6.77 o 
  -4   4  10       74.61       68.58      6.98 o 
  -3   4  10       37.86       48.32      5.70 o 
  -2   4  10       47.16       49.05      5.42 o 
  -1   4  10        7.58        4.86      8.57 o 
   0   4  10      788.92      858.34     13.95 o 
   1   4  10      200.91      210.88      7.63 o 
   2   4  10      118.25      131.20      6.66 o 
   3   4  10      170.73      180.64      8.48 o 
   4   4  10       38.45       36.12      6.43 o 
   5   4  10       24.93       20.47      6.29 o 
   6   4  10        0.54        0.01      5.82 o 
   7   4  10       36.13       23.74     10.05 o 
   8   4  10       56.14       59.30     12.09 o 
 -10   5  10        0.55        0.01      8.97 o 
  -9   5  10       17.99       15.73      8.20 o 
  -8   5  10       36.99       39.35      7.72 o 
  -7   5  10       65.42       59.38      6.92 o 
  -6   5  10       37.98       17.13     10.54 o 
  -5   5  10        1.86        4.46      8.44 o 
  -4   5  10      144.81      136.27      7.86 o 
  -3   5  10       73.79       74.77      7.01 o 
  -2   5  10        3.46        6.93      8.13 o 
  -1   5  10       67.59       64.71      6.65 o 
   0   5  10      266.63      245.99      8.53 o 
   1   5  10       71.70       70.41      6.14 o 
   2   5  10       39.25       37.81      5.34 o 
   3   5  10      189.79      190.17      7.58 o 
   4   5  10       47.57       39.88      4.60 o 
   5   5  10       25.87       32.17      4.69 o 
   6   5  10       35.75       37.48      5.43 o 
   7   5  10        0.76        9.51      7.40 o 
   8   5  10       19.54       11.85     10.82 o 
 -10   6  10        7.88        0.01     11.02 o 
  -9   6  10       10.53        7.68     10.14 o 
  -8   6  10        0.36        0.01      8.77 o 
  -7   6  10       11.03       17.90      9.10 o 
  -6   6  10       63.61       73.56      8.13 o 
  -5   6  10        1.88        0.01      9.12 o 
  -4   6  10        0.00        0.01      8.41 o 
  -3   6  10       28.00       37.57      5.57 o 
  -2   6  10       13.10       32.74      4.99 o 
  -1   6  10        1.52        3.75      8.62 o 
   0   6  10      122.51      141.82      7.42 o 
   1   6  10        4.39        0.01      7.23 o 
   2   6  10        3.08        4.56      6.83 o 
   3   6  10        0.13        0.01      6.29 o 
   4   6  10       42.05       49.01      5.89 o 
   5   6  10        4.56        8.14      5.82 o 
   6   6  10        0.03        6.60      5.95 o 
   7   6  10        3.36        0.01      9.97 o 
  -8   7  10       16.15       16.34      6.47 o 
  -7   7  10       14.83       16.63      9.73 o 
  -6   7  10       11.47        6.91      9.38 o 
  -5   7  10       11.45       16.76      8.81 o 
  -4   7  10       14.17        0.01      9.74 o 
  -3   7  10       22.83        8.20      9.88 o 
  -2   7  10       11.16        9.29      8.86 o 
  -1   7  10        7.47       21.54      5.24 o 
   0   7  10       61.60       64.05      6.35 o 
   1   7  10      222.16      252.71      8.50 o 
   2   7  10       65.97       77.63      5.79 o 
   3   7  10        4.26        0.01      6.85 o 
   4   7  10       38.57       26.99      7.79 o 
   5   7  10       11.57       12.31      6.87 o 
   6   7  10       37.16       50.88      4.88 o 
  -7   8  10        7.99       19.36      8.59 o 
  -6   8  10       15.60       17.48      5.40 o 
  -5   8  10        4.09       11.91      8.54 o 
  -4   8  10        0.00        0.01      8.58 o 
  -3   8  10        0.96        4.15      8.46 o 
  -2   8  10       43.86       42.73      6.70 o 
  -1   8  10       89.28      107.66      8.93 o 
   0   8  10        1.89        0.01      7.11 o 
   1   8  10        1.02        0.01      7.50 o 
   2   8  10       19.85       23.05      5.27 o 
   3   8  10       24.76       22.69      5.30 o 
   4   8  10        4.86       15.62      5.98 o 
  -4   9  10        0.55        0.01      9.56 o 
  -3   9  10        7.74        7.67     10.06 o 
  -2   9  10       18.77       19.39     11.04 o 
  -1   9  10        0.30        0.01     10.60 o 
   0   9  10        3.42        4.68      6.76 o 
   1   9  10       13.49       14.17      7.58 o 
 -11   1  11       11.55        0.01     10.19 o 
 -10   1  11        0.84        3.19      4.89 o 
  -9   1  11        0.75        0.01      8.48 o 
  -8   1  11       63.18       46.17      6.23 o 
  -7   1  11       58.36       49.20     10.90 o 
  -6   1  11       57.72       67.31      9.62 o 
  -5   1  11       43.25       40.61      8.44 o 
  -4   1  11       50.39       40.36      9.68 o 
  -3   1  11        4.25        2.07      7.48 o 
  -2   1  11        3.88        0.00      8.27 o 
  -1   1  11       14.12        9.61      7.67 o 
   0   1  11      416.41      378.74     12.65 o 
   1   1  11       57.46       51.35      6.77 o 
   2   1  11       11.22        6.88      6.22 o 
   3   1  11        0.20        0.06      5.06 o 
   4   1  11      160.92      139.01      9.83 o 
   5   1  11       69.12       68.70      8.22 o 
   6   1  11       56.15       58.25      8.68 o 
   7   1  11        0.33        0.01      9.48 o 
   8   1  11       42.91       34.97     11.89 o 
 -11   2  11       59.91       66.34      8.17 o 
 -10   2  11       12.17        0.01     10.49 o 
  -9   2  11        3.04        0.01      8.97 o 
  -8   2  11      125.10      136.50     13.05 o 
  -7   2  11      154.08      157.92     13.61 o 
  -6   2  11       22.20       32.14      5.31 o 
  -5   2  11       83.75       66.75      6.65 o 
  -4   2  11        0.43        6.48      7.19 o 
  -3   2  11       52.57       59.76      6.84 o 
  -2   2  11      248.27      255.36      9.73 o 
  -1   2  11      192.95      174.23     12.89 o 
   0   2  11        6.90        0.01      6.34 o 
   1   2  11      133.89      123.05      7.95 o 
   2   2  11      221.01      198.74     10.18 o 
   3   2  11        0.08        0.01      5.25 o 
   4   2  11       23.77       18.49      6.76 o 
   5   2  11        4.02        5.91      4.20 o 
   6   2  11      110.76       98.77     10.18 o 
   7   2  11      103.86       61.56     15.49 o 
   8   2  11       48.14       13.53     14.75 o 
 -11   3  11        2.36        3.48      9.21 o 
 -10   3  11        0.07        0.01      9.56 o 
  -9   3  11        8.32        7.73      5.17 o 
  -8   3  11        6.82        2.91      9.62 o 
  -7   3  11        2.30        2.77      8.50 o 
  -6   3  11       49.73       32.40      9.44 o 
  -5   3  11       42.36       31.01     10.51 o 
  -4   3  11       12.86        7.48      8.85 o 
  -3   3  11      223.15      226.46     10.00 o 
  -2   3  11      110.12      122.90      7.39 o 
  -1   3  11      124.82      139.33      8.16 o 
   0   3  11       27.86       28.38      6.90 o 
   1   3  11      121.48      118.90      8.63 o 
   2   3  11        9.73       13.52      5.38 o 
   3   3  11       33.03       37.20      6.03 o 
   4   3  11        6.51        0.01      5.85 o 
   5   3  11       61.16       68.77      7.14 o 
   6   3  11        0.03        0.01      7.12 o 
   7   3  11        9.91        0.98      9.96 o 
   8   3  11        2.26       12.25      5.34 o 
 -10   4  11        1.42        4.07      8.59 o 
  -9   4  11        0.63        1.60      8.06 o 
  -8   4  11        0.00        0.01      8.75 o 
  -7   4  11        0.19       10.43      7.31 o 
  -6   4  11        0.87        2.78      8.53 o 
  -5   4  11        8.78        0.01      8.45 o 
  -4   4  11        5.67       21.47      6.53 o 
  -3   4  11        0.30        0.01      8.84 o 
  -2   4  11        5.38        1.79      8.64 o 
  -1   4  11       77.08       72.78     11.36 o 
   0   4  11       18.19       24.52      6.36 o 
   1   4  11        0.00        1.58      5.95 o 
   2   4  11        2.61        9.06      5.43 o 
   3   4  11       19.16       25.37      4.34 o 
   4   4  11        0.55        5.66      5.34 o 
   5   4  11        6.76        4.68      6.22 o 
   6   4  11        4.89        0.01      6.76 o 
   7   4  11        0.03       10.48      8.89 o 
 -10   5  11        1.92        0.01     10.46 o 
  -9   5  11       50.75       54.12      7.89 o 
  -8   5  11        6.98        0.01     10.74 o 
  -7   5  11        3.68        8.87      8.37 o 
  -6   5  11        2.48        5.00      7.98 o 
  -5   5  11       82.68       78.88      8.16 o 
  -4   5  11       11.30       11.12      8.52 o 
  -3   5  11       43.23       51.75      6.27 o 
  -2   5  11        1.10        6.51      8.38 o 
  -1   5  11      160.48      179.28      9.84 o 
   0   5  11       28.82       30.43      5.40 o 
   1   5  11       37.35       52.98      4.86 o 
   2   5  11        5.56        4.81      4.43 o 
   3   5  11       15.64       12.12      6.84 o 
   4   5  11        0.02        0.01      6.42 o 
   5   5  11       54.55       72.55      6.19 o 
   6   5  11        4.14        0.37      6.98 o 
  -8   6  11        2.59        0.01      9.45 o 
  -7   6  11        5.64        7.80      8.68 o 
  -6   6  11        0.01       11.28      7.32 o 
  -5   6  11        0.03        0.01      8.70 o 
  -4   6  11        0.02        7.44      7.79 o 
  -3   6  11       36.87       51.36      6.09 o 
  -2   6  11      144.21      165.52      9.69 o 
  -1   6  11       49.72       51.13      7.85 o 
   0   6  11        6.52        0.01      7.62 o 
   1   6  11      103.88       95.77      6.17 o 
   2   6  11      109.71      118.84      7.12 o 
   3   6  11        7.21       13.32      6.14 o 
   4   6  11       16.32       28.44      6.98 o 
   5   6  11        0.61        0.01      6.40 o 
  -7   7  11       21.27        3.47     10.82 o 
  -6   7  11        8.50       10.75      9.21 o 
  -5   7  11       10.17        2.94     10.18 o 
  -4   7  11        0.00       11.53      7.48 o 
  -3   7  11        7.12       15.79      8.59 o 
  -2   7  11        1.19        0.01     10.18 o 
  -1   7  11        3.19        0.01     11.13 o 
   0   7  11       22.51       22.36      5.32 o 
   1   7  11        7.93       12.37      7.07 o 
   2   7  11        8.66        3.79      6.99 o 
   3   7  11        1.62        2.01      6.55 o 
   4   7  11        1.45        0.01      6.70 o 
  -5   8  11        6.56        8.12      9.81 o 
  -4   8  11        1.17        0.01      9.05 o 
  -3   8  11        7.88       13.68      9.79 o 
  -2   8  11        3.75        0.01     10.00 o 
  -1   8  11        0.00        0.01     11.45 o 
   0   8  11        5.25        4.74      7.33 o 
   1   8  11       16.52       26.74      5.99 o 
   2   8  11        0.13        1.26      6.57 o 
 -11   0  12        0.01        0.01      9.28 o 
 -10   0  12        0.01        1.00      8.19 o 
  -9   0  12       15.30       18.95      5.18 o 
  -8   0  12        3.35       11.97      7.57 o 
  -7   0  12       16.25       24.69      5.59 o 
  -6   0  12       11.14        0.01      8.74 o 
  -5   0  12      168.61      180.18     13.05 o 
  -4   0  12        7.12       17.59      8.29 o 
  -3   0  12       76.58       84.95      6.84 o 
  -2   0  12        3.66        0.00      9.08 o 
  -1   0  12      435.86      376.55     19.88 o 
   0   0  12       13.65        8.69      6.47 o 
   1   0  12       13.61       15.91      6.04 o 
   2   0  12        0.13        0.01      5.79 o 
   3   0  12        1.71        0.01      6.03 o 
   4   0  12       15.00       14.14      4.74 o 
   5   0  12       81.38       56.12     10.68 o 
   6   0  12       85.56       55.33     10.55 o 
   7   0  12       54.78       39.91     13.22 o 
 -10   1  12        2.31       11.39      7.81 o 
  -9   1  12        0.22        0.01      9.29 o 
  -8   1  12        0.28        2.71      8.29 o 
  -7   1  12        0.77        0.01      9.39 o 
  -6   1  12        0.02        0.01      9.50 o 
  -5   1  12       22.26       24.57     10.25 o 
  -4   1  12      127.86      141.46     10.49 o 
  -3   1  12      159.56      129.67      8.68 o 
  -2   1  12       13.31       10.95      9.91 o 
  -1   1  12      137.02      131.42     12.32 o 
   0   1  12      114.74       87.12      8.33 o 
   1   1  12        6.36        1.59      5.86 o 
   2   1  12       30.49       26.89      6.48 o 
   3   1  12       60.04       39.08      8.18 o 
   4   1  12       42.28       18.43      7.62 o 
   5   1  12        5.25        0.01      6.94 o 
   6   1  12        3.07        9.02      5.82 o 
   7   1  12       15.11        1.36     11.94 o 
 -10   2  12        3.63        0.01      9.89 o 
  -9   2  12        3.57        0.01      9.41 o 
  -8   2  12       83.60       77.19     11.91 o 
  -7   2  12        1.25        0.01      9.86 o 
  -6   2  12       38.28       36.01      9.78 o 
  -5   2  12        3.34       16.89      7.32 o 
  -4   2  12       15.55       13.82      9.52 o 
  -3   2  12       48.04       55.37      6.65 o 
  -2   2  12       15.65       28.85      7.76 o 
  -1   2  12       71.75       94.89     10.82 o 
   0   2  12        0.17        4.29      5.63 o 
   1   2  12       40.83       34.08      7.66 o 
   2   2  12       21.34       12.11      6.48 o 
   3   2  12        6.42        9.68      5.66 o 
   4   2  12       15.96        8.25      6.68 o 
   5   2  12        2.44        0.01      6.89 o 
   6   2  12        0.34        0.01      7.20 o 
   7   2  12        2.54       11.74      9.67 o 
 -10   3  12       58.26       85.36      8.21 o 
  -9   3  12       16.49        2.31     11.35 o 
  -8   3  12        0.58       10.71      7.93 o 
  -7   3  12       33.95       34.68      9.75 o 
  -6   3  12       55.69       70.81     10.56 o 
  -5   3  12       11.91       18.57      8.47 o 
  -4   3  12        4.13        0.01      9.39 o 
  -3   3  12        0.08        0.01      8.76 o 
  -2   3  12       31.57       36.58     10.68 o 
  -1   3  12       69.62       67.24      6.86 o 
   0   3  12       27.84       21.23      6.90 o 
   1   3  12        7.40        2.72      6.15 o 
   2   3  12        6.86        3.57      5.69 o 
   3   3  12       60.67       72.90      7.73 o 
   4   3  12       58.91       57.31      8.37 o 
   5   3  12        0.68        0.01      6.52 o 
   6   3  12       22.07       25.47      7.17 o 
  -9   4  12        0.69        6.51      9.13 o 
  -8   4  12       23.44       30.76     10.00 o 
  -7   4  12        0.04        4.08      8.32 o 
  -6   4  12        0.38        0.01      9.69 o 
  -5   4  12       36.80       25.48      6.57 o 
  -4   4  12        5.40        8.58      5.54 o 
  -3   4  12       15.35       20.82      5.64 o 
  -2   4  12       78.14       82.93      7.29 o 
  -1   4  12       27.33       24.60     10.02 o 
   0   4  12       44.48       48.50      7.24 o 
   1   4  12        0.13        3.90      5.42 o 
   2   4  12        0.49        0.01      5.87 o 
   3   4  12       57.51       42.00      8.31 o 
   4   4  12       10.28        7.45      6.54 o 
   5   4  12        5.49        2.04      6.66 o 
   6   4  12       33.36       37.85      8.39 o 
  -8   5  12        1.82        0.01      8.60 o 
  -7   5  12       13.11        1.32      9.91 o 
  -6   5  12        3.57        0.01      9.69 o 
  -5   5  12        0.11        0.01      8.25 o 
  -4   5  12        4.80        0.01      9.05 o 
  -3   5  12        0.02        7.77      8.00 o 
  -2   5  12       18.56       13.97      9.71 o 
  -1   5  12       18.11       18.82      8.83 o 
   0   5  12        5.85        0.01      6.67 o 
   1   5  12        0.22        0.01      7.01 o 
   2   5  12       32.99       24.64      6.02 o 
   3   5  12       41.45       46.95      6.07 o 
   4   5  12       36.10       38.61      7.57 o 
   5   5  12        0.04        0.01      6.55 o 
  -7   6  12        4.36        0.01      9.73 o 
  -6   6  12        7.64        1.35      9.26 o 
  -5   6  12        2.71        0.01      9.80 o 
  -4   6  12       37.59       42.05      7.28 o 
  -3   6  12        0.49        0.01      9.72 o 
  -2   6  12        2.32        0.01     10.68 o 
  -1   6  12        9.61       14.10      5.71 o 
   0   6  12       42.36       64.23      6.37 o 
   1   6  12        0.84        9.49      6.16 o 
   2   6  12        2.74        4.03      6.46 o 
   3   6  12       10.45       10.07      7.24 o 
   4   6  12        0.56        2.91      6.80 o 
  -5   7  12        0.01        0.01     10.78 o 
  -4   7  12        3.20        1.04      9.08 o 
  -3   7  12        6.59       13.97      8.83 o 
  -2   7  12        5.17        0.01     10.26 o 
  -1   7  12       96.62      103.08      9.08 o 
   0   7  12       36.99       36.25      6.74 o 
   1   7  12        0.12        0.01      6.93 o 
  -9   1  13        3.55        0.01     10.78 o 
  -8   1  13       15.84       24.83      8.86 o 
  -7   1  13        1.26        0.01      9.34 o 
  -6   1  13       45.79       32.39     11.07 o 
  -5   1  13        2.42        0.59      8.69 o 
  -4   1  13        0.73        0.01      9.10 o 
  -3   1  13        1.82        7.10      7.75 o 
  -2   1  13       17.74        6.79      9.15 o 
  -1   1  13       45.34       40.76     10.90 o 
   0   1  13        9.69       12.58      5.68 o 
   1   1  13        3.00        0.01      5.58 o 
   2   1  13       28.31       27.08      7.47 o 
   3   1  13       50.04       33.19      8.48 o 
   4   1  13        0.73        0.01      6.14 o 
   5   1  13        0.21        1.68      6.43 o 
   6   1  13        7.41        7.60      7.33 o 
  -9   2  13       24.35       26.40      7.57 o 
  -8   2  13       54.31       78.02     12.18 o 
  -7   2  13        3.57        6.70      9.52 o 
  -6   2  13       34.58       29.18      7.28 o 
  -5   2  13       41.66       47.66      7.26 o 
  -4   2  13       45.90       45.47     11.38 o 
  -3   2  13       46.94       48.87      7.05 o 
  -2   2  13       25.71       30.27      9.27 o 
  -1   2  13       10.27       15.66      8.53 o 
   0   2  13        0.07        0.01      6.57 o 
   1   2  13        7.07       19.02      5.81 o 
   2   2  13       20.56       10.10      7.34 o 
   3   2  13        0.19        0.23      5.90 o 
   4   2  13        6.96       10.55      6.53 o 
   5   2  13       36.26       32.46      8.06 o 
  -8   3  13        2.81        0.68      8.76 o 
  -7   3  13        4.35        0.01      9.93 o 
  -6   3  13        8.77       13.62      8.22 o 
  -5   3  13        0.02        1.23      8.79 o 
  -4   3  13       61.97       63.09      7.87 o 
  -3   3  13        5.51        0.30      9.81 o 
  -2   3  13       30.09       13.67     10.49 o 
  -1   3  13        9.43       11.66      8.71 o 
   0   3  13       47.47       44.00      7.60 o 
   1   3  13        0.58        5.35      5.81 o 
   2   3  13       10.56       17.54      6.46 o 
   3   3  13        0.84        0.01      7.28 o 
   4   3  13        0.00        0.01      6.80 o 
   5   3  13        0.40        3.25      6.38 o 
  -8   4  13        2.49        1.76      8.67 o 
  -7   4  13        5.58        4.08      9.38 o 
  -6   4  13        0.15        0.01      8.98 o 
  -5   4  13        4.37       10.26      8.79 o 
  -4   4  13        4.22        0.31      9.27 o 
  -3   4  13        0.15       12.42      8.56 o 
  -2   4  13        1.50        2.78      8.52 o 
  -1   4  13        1.60        0.01      8.67 o 
   0   4  13        0.56        0.01      6.60 o 
   1   4  13        1.37        4.71      6.29 o 
   2   4  13        3.38        0.01      7.44 o 
   3   4  13       10.59        6.04      6.73 o 
   4   4  13        0.04        0.01      6.60 o 
  -6   5  13        5.05        2.76     10.03 o 
  -5   5  13        1.75        1.01      9.04 o 
  -4   5  13        8.09       13.20      8.55 o 
  -3   5  13       14.06       23.20      5.99 o 
  -2   5  13       46.05       46.66      6.74 o 
  -1   5  13        0.58        0.01      9.54 o 
   0   5  13        8.84       16.27      4.89 o 
   1   5  13        7.89       10.60      5.00 o 
   2   5  13       52.82       60.34      6.62 o 
   3   5  13        8.76        8.74      7.90 o 
  -4   6  13       14.49        2.79     11.51 o 
  -3   6  13        3.15        3.45      9.33 o 
  -2   6  13       29.31       19.26     12.62 o 
  -1   6  13       36.13       32.17     12.00 o 
   0   6  13        1.00        2.71      6.83 o 
   1   6  13        4.94       10.96      4.20 o 
  -8   0  14        2.20        7.06     10.34 o 
  -7   0  14      114.17      138.44     15.54 o 
  -6   0  14       38.73       35.92     11.36 o 
  -5   0  14       11.64        9.65      9.96 o 
  -4   0  14        6.41       14.84      8.91 o 
  -3   0  14       78.33       95.56     12.71 o 
  -2   0  14       18.05       28.99      9.37 o 
  -1   0  14       31.08       11.62     10.21 o 
   0   0  14        0.53        2.51      5.89 o 
   1   0  14        0.68        0.01      6.69 o 
   2   0  14       54.18       34.90     10.16 o 
   3   0  14        1.50        0.01      6.87 o 
   4   0  14        0.04        3.22      4.58 o 
  -7   1  14        5.30        6.84      9.85 o 
  -6   1  14       15.52        0.01     10.75 o 
  -5   1  14       19.97       19.72      9.21 o 
  -4   1  14        4.98       22.23      8.75 o 
  -3   1  14       74.31       70.33      8.61 o 
  -2   1  14       16.90       31.35      8.81 o 
  -1   1  14        3.54        5.05      8.90 o 
   0   1  14        0.07        0.01      6.87 o 
   1   1  14       13.05       12.91      7.26 o 
   2   1  14       11.15        9.33      6.95 o 
   3   1  14        0.11        3.83      6.16 o 
   4   1  14        6.84        7.96      6.65 o 
  -7   2  14        8.32        0.01     10.75 o 
  -6   2  14        2.67        0.01     10.47 o 
  -5   2  14        0.83        5.91      9.28 o 
  -4   2  14        1.69        0.01     10.29 o 
  -3   2  14        5.78       10.21      9.75 o 
  -2   2  14       11.58        5.42      9.95 o 
  -1   2  14        0.16        9.62      7.66 o 
   0   2  14        4.45        7.95      6.58 o 
   1   2  14        0.10        0.01      6.48 o 
   2   2  14        0.78        0.01      7.30 o 
   3   2  14        0.22        0.01      6.40 o 
  -6   3  14        0.43        0.01     10.26 o 
  -5   3  14        0.40        0.01      9.54 o 
  -4   3  14        2.52        9.02      6.00 o 
  -3   3  14       25.30        1.31     11.80 o 
  -2   3  14       13.96       14.40     10.21 o 
  -1   3  14        0.52        0.01      9.91 o 
   0   3  14        4.47        0.01      7.29 o 
   1   3  14       49.34       55.22      9.15 o 
   2   3  14       20.31       32.49      7.48 o 
  -5   4  14        9.47        0.01     11.76 o 
  -4   4  14        1.79       10.31      8.20 o 
  -3   4  14        7.11        6.80      9.62 o 
  -2   4  14        8.90        0.34     10.34 o 
  -1   4  14        0.01        0.01     10.42 o 
   0   4  14        4.10        0.01      7.28 o 
   1   4  14        2.14        3.28      6.82 o 
  -4   1  15        4.58        0.01     10.61 o 
  -3   1  15        0.19        0.01     10.39 o 
  -2   1  15        4.91        0.01     10.40 o 
  -1   1  15       11.42        6.62     10.73 o 
   0   1  15        4.10        7.15      7.25 o 
  -3   2  15        9.86        9.47      9.97 o 
  -2   2  15       11.27       11.57     11.85 o 
  -1   2  15       15.19        3.36      7.05 o 
                                                 
